# Supplementary material for: Assessing Knowledge, Attitudes, and Practices (KAP) related to green pharmacy among community and hospital pharmacists in Jordan
Source: BMC Med Educ. 2026 Mar 2;26:476. doi: 10.1186/s12909-026-08600-5 (PMC13019981; doi:10.1186/s12909-026-08600-5)
Supplement: Supplementary file 2 — Supplementary Material 2 [file 12909_2026_8600_MOESM2_ESM.xlsx]

## Sheet: RAW_Responses_380
Respondent_ID	Age	Gender	Highest_Qualification	Practice_Setting	Pharmacy_Type	Years_of_Experience	Prior_Training	K1_ImproperDisposal_All	K2_ReturnToPharmacy	K3_EcoFriendlyPackaging	K4_Aware_Guidelines	K4a_Guideline_Issuer	A1_Resp_MinimizeImpact	A2_Integrate_DailyPractice	A3_Mandate_Regs	A4_Educate_Patients	A5_Worth_HigherCost	A6_Reuse_Safe	A7_Resp_Others_Reverse	P1_Guidance_to_Patients	P2_Separate_ExpiredMeds	P3_Collab_TakeBack	P4_Use_EcoPackaging	P5_Sustainability_Activities	P6_Update_Knowledge	B_Lack_Guidelines	B_Limited_PatientAwareness	B_Lack_Training	B_Financial_Constraints	B_Lack_InstitutionalSupport	E_Training_Workshops	E_Gov_Regulations	E_Public_Awareness	E_Support_Associations	E_Collab_WasteServices	Rec_Improve_GovPrograms	Rec_Improve_JPA_Leadership	Rec_Improve_PublicAwareness	Rec_Improve_CollabStakeholders	Rec_Edu_Integrate_Curricula	Rec_Edu_Mandatory_CPD	Rec_Role_PatientEducation	Rec_Role_PublicCampaigns	Rec_Role_HealthcareCollab	Rec_Role_Advocacy_JPA
1	65	Female	MSc	Community	Chain	5–10 years	Yes	1	1	1	Yes	Ministry of Environment	5	5	5	5	2	3	1	4	4	3	3	2	5	1	0	0	0	0	1	1	1	1	0	1	0	0	1	1	1	1	1	0	1
2	41	Male	BPharm	Community	Independent	11–20 years	No	1	0	1	Yes	Not sure	3	4	4	5	2	4	2	5	3	1	4	2	4	1	1	1	1	1	1	1	1	1	1	1	1	1	1	1	1	1	1	1	1
3	39	Male	MSc	Community	Independent	5–10 years	Yes	1	1	1	Unsure	Not applicable	5	4	5	5	5	4	1	5	4	3	4	4	2	1	0	1	0	0	1	1	1	0	1	1	1	1	1	0	1	1	1	0	0
4	23	Male	PharmD	Hospital	Independent	<5 years	No	1	1	1	No	Not applicable	4	4	5	5	5	4	2	4	2	1	2	2	5	1	0	1	1	1	1	1	1	1	1	1	1	1	1	1	1	1	1	1	1
5	44	Male	PharmD	Community	Chain	5–10 years	No	1	1	1	Yes	Ministry of Health	5	4	5	5	2	4	2	5	4	1	1	2	4	0	1	1	0	1	1	1	1	1	1	1	1	1	0	1	1	1	1	1	1
6	41	Female	BPharm	Hospital	Independent	11–20 years	No	0	1	0	No	Not applicable	5	4	5	5	5	4	3	4	4	1	4	2	1	0	0	1	1	0	1	0	1	1	0	1	0	1	1	1	0	0	1	1	1
7	38	Male	PhD	Community	Chain	5–10 years	No	1	1	1	Yes	Ministry of Health	5	4	5	5	4	4	1	4	4	2	4	2	2	1	0	1	1	0	1	1	1	0	1	1	0	1	1	1	1	1	1	1	1
8	49	Male	PhD	Community	Independent	11–20 years	No	1	1	1	Yes	Not sure	5	4	4	4	4	5	2	5	5	3	4	3	2	1	1	1	1	1	0	0	1	1	1	1	1	1	0	1	1	1	1	1	1
9	49	Female	MSc	Community	Chain	>20 years	No	1	1	1	No	Not applicable	4	4	3	5	4	4	4	3	5	1	4	3	3	1	1	1	0	0	1	1	1	1	1	0	1	1	1	1	0	1	1	1	0
10	32	Female	PhD	Hospital	Chain	11–20 years	Yes	1	0	1	Unsure	Not applicable	5	5	4	5	5	4	1	5	5	4	4	2	3	1	0	1	1	1	1	1	1	0	0	1	1	1	1	1	1	1	1	1	0
11	35	Female	PharmD	Community	Chain	11–20 years	No	1	1	1	No	Not applicable	4	4	4	4	5	4	3	1	5	1	1	2	2	0	1	0	0	1	0	1	1	1	0	1	1	1	1	1	1	1	1	1	1
12	39	Male	PharmD	Hospital	Independent	5–10 years	Yes	1	1	1	Yes	Jordan Pharmacists Association	5	4	5	5	5	4	2	5	3	1	1	1	3	1	1	1	0	1	1	1	1	1	1	1	1	0	1	1	0	1	1	0	1
13	53	Female	PharmD	Hospital	Chain	>20 years	No	1	1	1	No	Not applicable	4	5	4	5	3	4	3	5	4	3	4	4	3	1	0	1	1	1	1	1	0	1	1	1	1	1	1	1	1	0	1	1	0
14	51	Female	PhD	Hospital	Independent	5–10 years	No	1	1	1	No	Not applicable	5	5	5	5	4	4	1	4	4	1	5	3	2	0	1	0	1	1	1	1	1	1	1	0	1	1	1	1	1	1	1	1	1
15	29	Female	PharmD	Hospital	Chain	5–10 years	No	1	1	0	Yes	Ministry of Health	5	4	5	5	3	4	2	3	1	3	4	1	5	1	1	1	1	1	1	1	1	0	1	1	0	1	0	1	0	1	1	0	1
16	32	Female	PharmD	Community	Independent	<5 years	Yes	1	1	1	Yes	Not sure	5	5	4	5	4	5	1	3	4	3	4	2	5	1	1	0	0	0	1	1	1	1	1	1	1	1	1	1	1	1	1	1	0
17	53	Male	BPharm	Community	Independent	<5 years	No	1	1	1	Unsure	Not applicable	5	5	5	5	4	3	3	4	4	2	1	3	3	1	1	0	0	0	1	1	0	1	0	1	1	0	1	1	1	1	1	1	0
18	63	Male	BPharm	Community	Independent	11–20 years	No	1	0	1	No	Not applicable	4	5	4	4	5	4	2	3	4	3	1	3	2	1	1	1	0	1	1	1	1	0	1	1	1	1	0	1	1	1	0	1	1
19	44	Female	MSc	Hospital	Independent	5–10 years	No	1	1	1	No	Not applicable	5	4	5	4	5	4	3	4	5	1	3	2	1	1	0	0	0	0	1	1	1	0	1	0	1	0	1	1	1	1	0	1	1
20	37	Female	BPharm	Community	Independent	11–20 years	No	1	1	1	No	Not applicable	5	5	4	5	5	4	3	5	2	2	3	3	5	1	0	1	0	0	1	1	1	1	1	1	1	1	1	0	1	1	0	1	0
21	57	Female	BPharm	Community	Chain	<5 years	Yes	1	1	1	Unsure	Not applicable	5	4	5	5	3	4	1	3	5	2	2	1	5	1	1	1	1	0	1	1	1	0	1	1	1	0	1	1	1	1	1	1	1
22	41	Male	PharmD	Community	Chain	11–20 years	No	1	1	1	No	Not applicable	5	5	5	5	4	3	3	5	2	4	1	1	1	1	0	1	1	1	1	1	1	1	0	0	0	0	1	1	1	1	1	1	0
23	53	Female	BPharm	Community	Independent	11–20 years	No	1	1	0	No	Not applicable	5	4	5	4	2	4	3	4	4	3	3	2	4	1	1	0	0	0	1	1	0	1	0	1	1	1	1	1	1	1	0	1	1
24	62	Male	BPharm	Hospital	Independent	>20 years	No	1	1	1	No	Not applicable	4	5	5	5	3	3	2	4	5	1	4	3	2	1	1	0	0	1	1	1	1	1	1	1	1	1	0	1	1	1	1	1	1
25	53	Female	BPharm	Hospital	Independent	11–20 years	Yes	1	0	1	Unsure	Not applicable	5	5	5	5	1	4	2	4	5	1	2	1	1	1	1	0	1	1	1	1	1	0	1	0	0	1	1	1	0	1	1	1	0
26	45	Male	PhD	Hospital	Chain	>20 years	Yes	1	1	0	No	Not applicable	5	5	3	5	4	5	1	5	3	3	3	1	4	1	0	1	1	1	0	1	1	1	0	1	1	1	0	1	1	1	0	0	1
27	54	Male	PharmD	Hospital	Chain	5–10 years	No	1	1	0	No	Not applicable	5	4	4	4	4	5	1	5	4	2	5	2	3	1	1	1	1	0	1	1	1	1	0	1	1	1	1	1	1	1	0	1	1
28	38	Female	PharmD	Hospital	Chain	5–10 years	No	0	1	0	Yes	Jordan Pharmacists Association	5	4	4	5	5	4	1	4	2	3	3	2	4	1	1	1	1	0	0	1	1	1	1	1	1	1	1	1	1	1	1	1	1
29	42	Female	BPharm	Hospital	Independent	>20 years	No	1	1	1	Yes	Not sure	4	4	4	4	5	3	2	4	2	1	3	1	4	1	0	1	0	0	1	1	1	1	1	1	1	1	1	1	1	1	1	0	0
30	38	Female	PharmD	Community	Chain	>20 years	No	1	1	1	Unsure	Not applicable	5	5	5	5	5	3	3	4	4	1	5	2	3	0	1	0	1	1	1	1	1	1	1	1	0	0	1	1	1	1	1	1	1
31	42	Male	BPharm	Community	Chain	5–10 years	No	1	1	1	No	Not applicable	5	5	5	5	4	5	1	5	3	2	3	2	5	1	1	1	1	1	1	1	1	1	1	1	1	0	1	1	1	1	1	1	1
32	39	Female	BPharm	Hospital	Chain	11–20 years	Yes	1	1	1	Yes	Jordan Pharmacists Association	4	5	4	5	4	5	4	3	3	1	2	2	2	1	1	1	1	1	1	1	1	1	1	1	1	1	1	1	1	1	1	1	1
33	42	Female	PhD	Community	Chain	<5 years	Yes	1	1	1	Yes	Not sure	5	4	5	5	4	3	1	3	3	1	3	2	3	1	1	1	0	1	1	1	1	0	1	1	1	0	0	1	1	1	1	1	1
34	40	Male	MSc	Hospital	Chain	5–10 years	No	1	1	0	No	Not applicable	5	5	5	4	5	3	1	4	4	3	4	2	3	1	1	1	0	1	1	1	0	1	1	1	1	0	1	1	1	1	1	1	1
35	47	Male	PharmD	Community	Independent	11–20 years	Yes	1	0	1	No	Not applicable	5	5	5	5	4	4	3	4	3	2	4	2	3	1	0	1	0	1	1	1	1	0	1	0	0	1	1	1	1	1	1	1	1
36	46	Male	PharmD	Community	Chain	>20 years	No	1	1	1	Yes	Not sure	5	3	5	5	5	3	2	3	4	1	3	2	3	1	0	0	1	1	1	1	1	1	1	1	1	1	1	1	1	1	1	0	1
37	48	Female	BPharm	Hospital	Chain	5–10 years	Yes	1	1	1	No	Not applicable	4	5	3	5	3	2	2	4	4	2	5	2	1	0	1	1	0	1	1	1	1	1	1	1	1	1	0	1	1	1	1	1	0
38	62	Female	PharmD	Hospital	Independent	5–10 years	Yes	0	1	1	No	Not applicable	5	5	4	5	1	5	1	3	1	1	3	1	3	1	1	1	1	0	1	1	1	1	0	1	1	1	0	1	1	0	1	1	0
39	28	Female	MSc	Community	Independent	5–10 years	Yes	1	1	1	No	Not applicable	5	5	5	5	5	2	1	3	5	3	4	1	1	1	0	1	1	0	1	1	0	0	0	1	0	1	1	1	0	1	1	1	0
40	60	Female	BPharm	Community	Chain	>20 years	No	1	1	1	Unsure	Not applicable	5	5	5	4	5	4	4	3	3	2	3	1	2	1	1	1	0	0	1	1	1	1	0	1	1	0	1	1	0	1	0	1	0
41	43	Female	PharmD	Hospital	Chain	5–10 years	No	1	1	1	No	Not applicable	5	4	4	5	4	3	2	5	4	1	2	1	5	1	1	1	1	0	1	1	1	1	1	1	0	1	0	1	1	1	0	1	0
42	30	Female	BPharm	Community	Independent	11–20 years	Yes	1	1	1	Yes	Jordan Pharmacists Association	5	4	5	5	3	5	1	3	4	1	4	1	5	1	0	1	1	1	1	1	1	1	1	1	1	1	1	0	1	1	1	0	1
43	43	Female	BPharm	Community	Independent	5–10 years	No	1	1	1	No	Not applicable	5	4	5	4	3	4	3	5	3	2	5	1	2	1	0	1	1	0	1	1	1	0	1	0	1	0	1	1	0	0	1	1	1
44	46	Female	MSc	Community	Independent	11–20 years	Yes	1	1	1	Unsure	Not applicable	4	5	3	5	4	4	2	5	4	3	1	3	3	1	1	1	1	1	1	1	1	1	1	1	0	1	0	1	1	1	1	1	1
45	57	Male	PharmD	Community	Chain	11–20 years	No	1	0	1	Yes	Ministry of Health	4	4	5	5	3	5	2	4	1	2	3	1	2	1	1	0	1	0	1	1	1	1	0	1	1	0	1	0	1	0	0	1	1
46	33	Female	PhD	Community	Chain	5–10 years	No	1	1	1	Yes	Ministry of Health	5	4	5	5	5	4	4	5	4	1	1	1	4	1	1	0	0	0	1	1	1	0	1	1	0	1	0	1	1	1	1	0	0
47	47	Female	BPharm	Community	Chain	>20 years	No	1	1	1	Unsure	Not applicable	5	5	3	5	1	4	1	5	5	2	3	2	2	0	1	1	0	1	1	1	1	1	1	1	1	1	0	1	1	1	1	1	0
48	47	Male	BPharm	Community	Chain	>20 years	No	1	1	0	Yes	Jordan Pharmacists Association	5	4	5	5	5	5	2	3	4	3	3	3	3	1	1	1	0	1	1	1	0	1	1	1	1	1	1	1	1	1	1	1	1
49	25	Male	MSc	Community	Chain	>20 years	Yes	1	1	1	No	Not applicable	5	5	5	5	5	3	1	5	5	3	2	1	5	1	1	1	1	0	1	1	1	1	1	1	1	0	1	1	1	1	1	1	1
50	31	Female	MSc	Hospital	Independent	11–20 years	Yes	1	1	1	Unsure	Not applicable	5	5	5	5	4	5	2	4	4	2	4	1	4	1	1	0	1	1	1	1	1	1	1	0	0	1	1	1	1	1	1	0	0
51	51	Female	PharmD	Hospital	Chain	5–10 years	No	1	1	1	Unsure	Not applicable	4	5	5	5	4	5	3	3	3	4	5	2	2	1	1	1	1	1	1	0	1	1	1	1	1	0	0	1	1	1	1	1	1
52	52	Female	BPharm	Hospital	Chain	>20 years	Yes	1	1	0	No	Not applicable	5	5	5	5	3	4	1	3	5	2	3	1	5	1	1	1	1	1	1	1	1	0	0	1	1	1	0	0	1	1	1	1	1
53	57	Female	BPharm	Community	Chain	5–10 years	No	1	1	1	No	Not applicable	4	4	4	4	2	4	3	3	3	3	2	2	5	1	0	0	1	1	1	1	1	1	0	1	1	1	1	1	1	1	0	1	1
54	51	Male	BPharm	Hospital	Chain	5–10 years	No	1	1	1	Yes	Ministry of Health	5	5	4	4	3	4	1	5	4	3	2	3	1	1	1	1	1	0	1	1	0	1	1	0	1	1	1	1	1	1	1	1	1
55	49	Female	PharmD	Community	Independent	5–10 years	No	1	1	1	No	Not applicable	5	4	4	5	4	4	3	3	3	1	3	1	2	1	1	1	0	1	1	1	1	0	1	1	1	1	1	1	1	0	1	0	1
56	46	Female	PhD	Community	Independent	5–10 years	Yes	1	1	0	Yes	Not sure	5	5	4	5	2	4	2	5	1	1	2	1	4	1	1	1	1	1	1	1	1	1	0	0	0	1	1	1	1	1	1	0	1
57	58	Female	PhD	Hospital	Chain	11–20 years	Yes	1	1	1	Yes	Jordan Pharmacists Association	4	4	4	5	2	5	2	5	4	2	3	2	2	1	1	1	0	1	1	1	0	1	1	1	0	1	1	1	0	0	0	0	1
58	35	Female	PharmD	Hospital	Chain	5–10 years	Yes	0	1	1	No	Not applicable	5	4	4	5	5	3	2	4	4	3	4	2	3	1	1	1	1	0	1	1	1	1	1	1	1	1	1	1	1	1	1	1	0
59	43	Male	MSc	Community	Independent	5–10 years	No	1	1	1	Yes	Ministry of Health	5	5	4	5	3	4	2	5	2	2	3	3	3	1	1	1	1	0	0	1	1	0	0	1	0	0	0	1	1	1	1	1	1
60	49	Male	PhD	Community	Independent	5–10 years	Yes	1	1	1	Yes	Ministry of Environment	5	5	5	5	4	3	2	4	3	1	5	4	2	0	0	1	1	1	1	0	1	1	1	1	1	1	0	1	1	1	1	1	0
61	28	Female	BPharm	Community	Chain	<5 years	No	1	1	1	No	Not applicable	4	4	5	5	2	4	2	3	3	1	4	1	4	1	0	1	0	1	1	1	0	0	0	0	1	0	0	1	1	1	1	1	0
62	60	Male	BPharm	Hospital	Independent	<5 years	Yes	1	1	1	Yes	Ministry of Environment	5	5	3	4	5	5	1	3	2	4	5	3	2	1	0	0	0	0	0	1	1	1	0	1	1	0	0	1	1	1	0	0	1
63	35	Female	BPharm	Hospital	Independent	5–10 years	No	1	1	1	No	Not applicable	4	5	4	4	3	4	2	3	3	3	2	4	4	1	0	1	1	0	0	0	1	1	0	1	1	1	1	1	1	0	0	1	0
64	44	Female	BPharm	Community	Chain	5–10 years	No	1	1	1	No	Not applicable	5	5	4	4	3	3	2	5	4	3	2	2	3	1	1	1	0	1	1	1	1	1	0	1	1	1	1	1	1	1	1	1	1
65	65	Male	BPharm	Community	Independent	<5 years	No	1	1	1	No	Not applicable	5	4	4	4	4	5	2	4	5	3	1	1	2	1	1	0	0	1	1	1	1	1	1	1	1	1	0	1	1	1	1	0	1
66	35	Female	MSc	Community	Independent	<5 years	No	1	1	1	Yes	Ministry of Health	5	5	5	5	4	5	2	3	4	1	1	2	4	1	1	1	0	1	1	1	1	0	1	1	1	1	1	1	1	1	1	1	1
67	38	Female	BPharm	Hospital	Independent	11–20 years	Yes	1	1	1	Unsure	Not applicable	4	4	4	5	3	5	2	5	4	3	2	4	3	1	1	1	0	1	1	1	1	1	1	1	0	1	1	1	0	1	1	1	0
68	63	Female	BPharm	Community	Independent	11–20 years	No	1	1	1	Yes	Ministry of Health	5	5	5	5	4	4	2	5	4	1	3	2	3	0	0	1	1	0	1	1	1	1	0	1	1	0	0	1	0	1	1	0	1
69	32	Male	BPharm	Community	Chain	>20 years	No	1	1	1	Yes	Jordan Pharmacists Association	4	5	5	5	3	5	3	4	4	2	2	1	4	1	1	1	1	0	0	1	1	1	1	1	1	1	0	1	1	1	1	1	1
70	40	Male	MSc	Community	Independent	5–10 years	No	1	1	1	No	Not applicable	5	4	4	4	5	3	3	4	5	3	3	2	5	1	0	1	0	1	1	1	1	1	1	1	1	1	1	1	1	1	1	1	0
71	50	Male	MSc	Hospital	Independent	>20 years	No	1	1	1	No	Not applicable	5	5	3	4	5	3	3	5	4	1	2	1	4	1	1	0	0	0	1	1	1	1	1	1	1	0	0	1	1	1	1	1	0
72	50	Female	BPharm	Hospital	Independent	5–10 years	Yes	1	1	1	No	Not applicable	5	4	3	4	5	3	1	4	4	2	3	3	4	1	1	1	1	1	1	1	0	1	1	0	0	1	1	0	1	1	0	1	0
73	51	Male	PharmD	Hospital	Independent	<5 years	No	1	1	0	Yes	Ministry of Health	4	5	5	5	4	5	4	4	4	1	2	1	4	1	0	0	1	0	1	0	1	1	1	1	1	1	1	1	1	1	1	0	1
74	49	Female	PharmD	Community	Independent	5–10 years	Yes	1	1	1	No	Not applicable	5	5	5	5	5	5	4	5	2	1	4	2	3	1	1	1	1	1	0	1	1	1	1	1	1	1	1	1	1	1	1	0	1
75	60	Female	PharmD	Hospital	Chain	<5 years	Yes	0	1	1	No	Not applicable	5	3	4	4	1	4	2	4	5	2	3	1	1	1	1	0	0	0	1	1	1	1	0	1	1	1	0	1	1	1	1	1	0
76	56	Female	MSc	Hospital	Chain	<5 years	No	1	0	1	No	Not applicable	4	5	5	5	3	5	1	5	4	2	3	3	4	1	0	1	1	0	1	1	1	1	0	1	1	0	0	1	1	1	1	0	1
77	51	Male	MSc	Community	Independent	11–20 years	No	1	1	1	Unsure	Not applicable	4	5	4	5	5	5	3	4	4	3	4	1	1	1	1	1	1	0	1	1	1	1	1	1	1	1	0	1	1	1	1	1	1
78	37	Female	BPharm	Community	Independent	<5 years	No	1	1	1	Yes	Jordan Pharmacists Association	5	5	4	5	4	4	1	4	3	1	3	2	1	1	1	0	1	0	0	1	1	0	1	1	0	1	0	1	1	1	1	1	1
79	36	Male	PharmD	Community	Independent	<5 years	Yes	1	1	1	Yes	Ministry of Health	5	5	4	5	5	3	3	5	3	4	2	2	4	1	1	1	0	0	1	1	1	1	0	1	0	1	1	0	1	1	1	1	1
80	23	Female	MSc	Hospital	Chain	<5 years	No	0	1	1	Unsure	Not applicable	4	5	4	5	4	3	1	5	2	1	3	3	3	1	1	1	1	0	1	1	0	1	1	1	1	1	1	1	1	0	1	1	1
81	52	Male	PharmD	Community	Independent	>20 years	No	1	1	1	Yes	Ministry of Health	5	5	4	5	2	5	2	4	5	2	4	3	1	1	1	0	1	0	1	1	1	1	0	1	1	1	0	1	1	1	1	0	0
82	24	Female	BPharm	Community	Independent	>20 years	No	1	1	0	Yes	Not sure	5	5	4	5	3	4	1	3	3	1	3	3	3	1	1	1	0	1	1	1	1	1	1	0	1	0	1	1	0	1	1	0	1
83	55	Female	PharmD	Hospital	Independent	<5 years	No	1	1	1	No	Not applicable	5	5	4	5	5	5	3	4	4	3	2	3	2	1	1	1	1	1	1	1	1	0	0	0	0	0	1	0	1	1	1	1	0
84	65	Female	PharmD	Community	Chain	<5 years	No	1	1	1	Unsure	Not applicable	5	5	5	5	2	5	4	3	3	4	4	3	5	1	1	0	0	1	1	1	1	0	0	1	1	1	1	1	1	1	0	1	0
85	32	Female	PharmD	Hospital	Chain	>20 years	No	1	1	1	Unsure	Not applicable	5	5	5	5	4	2	1	4	4	2	4	2	4	1	1	1	0	0	1	1	1	1	1	1	0	1	1	1	0	1	0	0	1
86	37	Female	PharmD	Hospital	Chain	<5 years	No	1	1	1	No	Not applicable	5	5	5	5	5	4	2	4	3	2	5	2	4	1	0	1	0	0	1	1	0	1	0	1	1	0	0	1	1	1	1	0	0
87	39	Female	PharmD	Hospital	Chain	>20 years	No	1	1	1	Yes	Ministry of Health	4	5	4	5	5	4	4	4	5	3	4	1	3	1	0	1	1	1	0	1	1	1	0	1	0	1	1	1	1	1	0	1	1
88	55	Female	PharmD	Community	Independent	11–20 years	Yes	1	1	1	Yes	Ministry of Health	5	5	4	5	3	4	2	3	3	1	4	1	3	0	0	1	0	1	1	0	1	0	1	1	1	1	1	1	1	1	1	1	1
89	35	Female	PharmD	Hospital	Independent	<5 years	No	1	1	1	No	Not applicable	4	5	4	5	2	4	3	1	5	2	3	2	4	1	1	1	1	1	1	1	1	0	1	1	1	1	0	1	0	0	1	0	1
90	43	Female	MSc	Community	Chain	5–10 years	Yes	1	1	1	Yes	Jordan Pharmacists Association	5	4	5	5	3	5	1	3	3	3	3	3	1	1	1	1	1	1	0	1	1	0	0	1	1	1	1	1	0	1	1	1	1
91	38	Male	MSc	Community	Independent	>20 years	No	0	1	0	Yes	Ministry of Health	5	5	5	5	4	4	2	3	4	2	5	2	2	1	1	1	0	1	1	1	1	1	1	1	1	1	1	1	1	1	1	0	0
92	42	Male	BPharm	Community	Chain	5–10 years	No	1	1	0	No	Not applicable	5	5	5	5	5	2	1	3	2	1	4	2	1	1	0	1	1	0	0	1	1	1	0	1	1	1	1	1	1	1	1	0	1
93	59	Female	PharmD	Hospital	Independent	<5 years	No	1	1	1	Yes	Jordan Pharmacists Association	5	5	5	5	3	3	1	3	3	4	4	2	2	1	1	1	0	1	1	1	1	1	1	1	1	1	0	1	1	1	1	0	0
94	33	Female	BPharm	Hospital	Chain	11–20 years	No	1	1	1	Yes	Ministry of Health	5	5	4	4	3	5	1	5	5	3	3	2	4	1	1	1	1	0	1	1	1	1	1	0	0	0	0	1	1	0	1	1	0
95	45	Female	BPharm	Hospital	Independent	<5 years	No	0	1	0	Yes	Ministry of Health	5	5	5	5	4	3	4	4	5	2	3	2	3	1	1	0	1	1	1	0	1	0	0	1	1	1	0	1	1	1	0	1	0
96	48	Female	BPharm	Community	Independent	11–20 years	No	1	1	0	Yes	Not sure	5	5	5	5	5	5	1	5	2	1	5	2	4	0	1	0	1	1	0	1	1	1	1	0	1	0	1	1	0	1	0	1	0
97	54	Female	MSc	Community	Independent	<5 years	No	1	1	1	Unsure	Not applicable	5	5	4	4	4	4	1	5	4	2	3	1	2	1	0	0	1	1	1	0	1	1	1	1	0	1	1	1	1	1	1	0	0
98	30	Female	BPharm	Community	Independent	11–20 years	No	1	1	1	No	Not applicable	5	4	4	5	4	4	3	5	2	1	4	2	4	1	1	1	1	1	1	1	1	1	1	1	1	0	1	1	1	1	0	1	1
99	57	Female	PharmD	Hospital	Chain	>20 years	No	1	1	1	No	Not applicable	5	5	4	4	5	4	5	4	5	1	4	3	2	1	0	1	0	0	1	1	0	1	0	1	0	1	1	1	1	1	0	1	1
100	49	Female	PharmD	Hospital	Chain	11–20 years	No	1	1	1	No	Not applicable	4	4	5	5	4	4	2	4	4	2	3	1	3	1	1	0	1	1	1	1	0	0	1	1	1	0	0	1	0	1	1	1	1
101	55	Female	BPharm	Hospital	Chain	5–10 years	No	1	1	1	No	Not applicable	4	5	4	5	4	4	1	4	2	4	2	2	1	1	1	1	1	0	1	1	1	1	1	1	1	1	1	1	1	1	0	1	1
102	45	Male	BPharm	Hospital	Chain	11–20 years	No	1	1	1	No	Not applicable	5	4	5	4	4	4	3	5	3	1	3	1	3	0	1	1	1	0	1	1	1	1	1	1	1	1	0	1	1	1	0	1	0
103	26	Female	BPharm	Community	Independent	>20 years	Yes	1	1	1	Unsure	Not applicable	5	5	5	4	4	2	1	5	5	2	5	1	5	1	0	0	1	1	1	1	1	1	1	1	0	1	0	1	1	1	0	0	1
104	37	Male	MSc	Hospital	Independent	5–10 years	No	1	1	1	Unsure	Not applicable	5	5	4	5	4	5	2	5	1	2	2	4	3	1	1	0	1	0	1	1	1	1	1	1	1	0	1	1	1	1	1	1	0
105	54	Female	PharmD	Community	Chain	5–10 years	No	1	1	1	Unsure	Not applicable	5	4	5	5	3	2	1	4	3	2	3	1	4	1	0	0	1	1	1	1	1	1	1	1	1	1	1	1	1	1	1	1	1
106	45	Male	PhD	Hospital	Chain	<5 years	No	1	1	1	Unsure	Not applicable	4	4	5	5	5	5	3	4	2	4	1	2	4	1	1	0	1	1	0	1	1	1	0	1	1	0	1	1	1	1	1	0	1
107	44	Female	MSc	Community	Independent	<5 years	No	1	1	1	No	Not applicable	4	4	4	5	5	4	3	4	2	2	4	1	1	1	1	0	1	1	1	1	1	1	1	1	0	1	1	1	1	1	1	1	1
108	65	Male	PharmD	Community	Independent	5–10 years	Yes	1	1	1	No	Not applicable	4	5	5	5	1	5	1	5	2	2	5	3	5	1	1	1	1	1	1	1	0	1	1	1	1	0	0	1	1	0	1	0	1
109	65	Female	PhD	Hospital	Chain	5–10 years	No	1	1	1	No	Not applicable	5	5	5	5	4	4	2	2	2	1	3	2	1	0	1	1	1	1	1	1	1	1	1	1	1	0	1	1	1	0	1	1	1
110	44	Male	PhD	Community	Independent	<5 years	No	1	1	1	Unsure	Not applicable	5	5	4	5	3	4	3	4	3	3	1	3	2	1	1	1	1	1	1	1	1	1	0	1	1	1	1	1	1	1	1	1	0
111	65	Male	BPharm	Hospital	Independent	11–20 years	No	1	1	1	No	Not applicable	5	5	4	4	3	5	1	5	5	4	3	1	2	1	1	1	1	0	1	1	1	1	0	1	0	1	0	1	1	1	1	1	0
112	23	Female	BPharm	Hospital	Independent	11–20 years	No	1	1	1	Unsure	Not applicable	5	5	5	4	5	4	4	4	3	1	1	3	5	1	1	1	0	1	1	0	1	1	1	1	1	1	0	0	0	1	1	0	1
113	23	Male	BPharm	Community	Independent	5–10 years	No	1	1	1	Yes	Ministry of Health	5	4	4	4	5	4	4	4	4	1	2	2	3	1	1	1	0	0	1	1	1	1	1	1	1	1	1	1	1	0	1	1	0
114	55	Female	PharmD	Community	Independent	5–10 years	Yes	1	1	1	Unsure	Not applicable	5	4	5	5	5	5	4	4	5	4	2	2	5	0	0	0	0	0	1	1	1	1	1	0	1	1	1	1	1	1	1	1	1
115	41	Male	PharmD	Community	Chain	<5 years	No	1	1	1	Unsure	Not applicable	4	4	5	5	4	3	3	2	5	2	2	2	4	1	0	1	0	1	1	1	1	1	1	1	1	1	1	1	1	1	1	1	1
116	51	Male	BPharm	Hospital	Independent	>20 years	Yes	1	1	1	Unsure	Not applicable	3	4	4	5	5	4	3	2	5	3	4	2	3	1	1	1	0	0	1	1	1	1	1	1	1	0	1	0	0	1	1	1	1
117	50	Male	MSc	Hospital	Independent	5–10 years	Yes	0	1	1	No	Not applicable	5	5	5	5	4	4	2	4	2	3	4	1	3	1	1	1	1	0	1	1	1	1	1	1	1	1	1	1	1	1	0	1	0
118	44	Female	BPharm	Hospital	Independent	11–20 years	No	1	1	1	No	Not applicable	4	5	4	5	5	4	2	5	5	3	5	2	3	1	1	0	1	1	1	1	1	1	1	0	1	1	0	1	0	1	0	0	1
119	52	Female	PharmD	Community	Independent	11–20 years	No	1	0	1	Yes	Not sure	4	5	4	4	4	3	2	4	3	3	3	3	2	1	0	0	1	0	1	1	0	1	1	1	0	1	1	1	1	1	1	1	1
120	46	Male	PharmD	Community	Independent	>20 years	Yes	1	1	1	Yes	Ministry of Health	5	5	5	5	3	5	3	3	2	2	3	1	4	1	1	1	1	0	1	1	1	1	0	1	1	1	1	1	1	1	1	1	0
121	27	Male	BPharm	Hospital	Independent	5–10 years	No	1	1	1	No	Not applicable	5	5	5	5	3	3	1	4	3	2	2	1	3	0	1	1	0	0	0	1	0	0	1	1	1	1	1	1	1	1	1	0	0
122	47	Female	MSc	Community	Chain	<5 years	Yes	1	1	1	No	Not applicable	5	4	4	5	1	5	3	3	4	1	4	3	2	0	0	1	0	1	1	1	1	1	0	1	1	1	1	1	1	1	1	1	0
123	47	Female	PharmD	Hospital	Independent	11–20 years	No	1	1	0	Yes	Not sure	5	4	5	4	4	5	1	5	4	2	4	2	3	0	1	1	0	0	1	1	1	1	1	1	1	1	0	1	1	1	1	0	1
124	65	Female	PharmD	Community	Independent	<5 years	No	1	0	0	No	Not applicable	4	4	5	5	4	2	4	4	3	3	5	1	1	1	1	1	0	0	1	1	1	1	1	1	1	1	0	1	1	1	1	1	0
125	32	Female	MSc	Hospital	Chain	<5 years	No	1	1	1	No	Not applicable	5	5	5	5	2	5	3	4	3	1	4	2	3	0	1	1	0	1	1	1	1	0	1	1	1	1	0	1	1	1	0	1	0
126	45	Female	MSc	Community	Independent	11–20 years	Yes	1	1	1	No	Not applicable	5	4	5	5	4	5	4	3	4	4	1	2	5	0	1	1	1	1	1	1	1	1	1	1	0	1	1	1	1	1	1	1	0
127	40	Female	BPharm	Community	Independent	5–10 years	No	1	1	0	No	Not applicable	4	4	5	5	3	4	3	4	3	4	4	3	3	1	1	1	0	0	1	0	1	0	1	1	0	0	0	1	0	1	1	0	0
128	43	Male	MSc	Hospital	Independent	<5 years	Yes	1	0	0	No	Not applicable	5	4	5	5	3	4	2	4	2	2	2	1	5	1	1	1	0	1	1	1	1	0	1	1	1	1	1	1	1	1	1	0	1
129	64	Male	BPharm	Community	Chain	11–20 years	No	1	1	1	Yes	Ministry of Environment	5	5	5	5	3	4	2	5	2	3	5	2	3	1	1	1	1	1	1	1	1	0	1	1	1	1	0	1	1	1	1	1	0
130	49	Male	BPharm	Community	Chain	>20 years	No	1	1	1	No	Not applicable	4	4	5	5	5	5	1	3	2	1	2	3	4	0	1	1	0	0	1	1	1	1	1	1	1	0	0	1	1	0	0	1	0
131	39	Female	PhD	Hospital	Chain	11–20 years	No	1	1	1	No	Not applicable	5	5	5	5	5	5	1	4	2	1	3	1	2	1	0	1	1	0	1	1	1	1	1	1	1	1	0	1	0	0	0	1	1
132	46	Male	PharmD	Community	Independent	5–10 years	No	1	1	1	Yes	Ministry of Health	5	5	5	5	4	3	3	4	3	2	5	1	2	1	1	1	1	0	1	0	1	1	1	1	1	0	0	1	0	1	1	1	1
133	53	Male	MSc	Community	Independent	<5 years	No	1	1	1	Unsure	Not applicable	5	5	5	5	5	4	3	5	3	4	5	2	3	1	1	1	0	1	1	1	1	1	1	1	1	1	0	1	0	1	0	1	1
134	33	Female	BPharm	Hospital	Independent	11–20 years	No	0	1	1	No	Not applicable	4	5	5	5	4	5	2	1	3	3	3	2	2	1	1	1	0	1	1	1	0	0	1	1	1	1	1	1	1	1	0	1	1
135	41	Male	BPharm	Hospital	Independent	5–10 years	No	1	1	1	No	Not applicable	5	5	5	4	4	3	1	3	5	4	4	2	2	0	1	1	0	0	1	1	1	1	1	1	1	1	1	1	0	1	1	0	0
136	62	Female	MSc	Hospital	Chain	<5 years	No	1	1	1	Yes	Ministry of Health	4	5	4	5	4	3	1	4	4	4	4	3	1	1	0	1	1	0	1	1	1	1	1	1	1	1	1	1	1	1	1	1	0
137	54	Female	MSc	Hospital	Chain	5–10 years	No	1	1	1	Unsure	Not applicable	5	4	5	5	3	3	2	3	4	2	4	2	1	0	0	1	1	1	1	1	1	0	1	1	1	0	0	1	1	1	0	1	1
138	44	Male	BPharm	Community	Chain	>20 years	Yes	1	0	1	Yes	Jordan Pharmacists Association	4	4	4	5	4	5	1	4	5	3	3	3	2	1	0	1	0	0	1	1	1	0	0	1	0	0	0	1	1	1	1	1	0
139	39	Female	BPharm	Community	Independent	11–20 years	Yes	1	1	1	No	Not applicable	5	5	5	5	4	4	2	3	3	2	1	1	1	1	1	0	0	0	1	1	1	1	1	1	1	1	1	1	0	1	1	1	1
140	43	Female	MSc	Hospital	Chain	>20 years	Yes	1	1	1	No	Not applicable	4	5	4	5	4	4	3	5	5	3	4	2	3	1	1	0	0	1	0	1	1	1	1	1	1	1	1	0	1	1	0	1	0
141	27	Female	PhD	Hospital	Chain	11–20 years	No	1	1	1	Unsure	Not applicable	5	5	5	5	3	4	1	3	3	3	4	1	5	0	1	1	0	0	1	1	1	1	1	1	1	1	1	1	1	1	1	0	1
142	55	Male	MSc	Community	Independent	5–10 years	No	1	1	1	No	Not applicable	5	4	5	5	5	4	1	3	1	1	3	1	3	1	1	1	0	1	1	1	1	1	1	1	1	0	1	1	0	1	1	0	1
143	48	Female	MSc	Hospital	Chain	11–20 years	No	1	1	1	Yes	Ministry of Health	5	4	5	5	5	3	2	3	3	1	3	2	3	1	0	1	0	0	1	1	1	1	1	1	1	1	1	1	1	1	1	1	0
144	46	Female	MSc	Hospital	Chain	>20 years	No	1	1	1	No	Not applicable	5	5	5	5	5	4	2	4	3	3	2	1	3	1	1	0	0	0	1	0	0	1	1	1	1	0	1	1	1	1	1	1	0
145	30	Male	BPharm	Community	Independent	>20 years	No	1	1	1	Unsure	Not applicable	5	5	5	4	2	3	3	4	1	2	2	2	1	1	0	1	1	1	1	1	1	1	1	0	1	0	0	0	1	1	1	0	1
146	37	Female	BPharm	Community	Chain	<5 years	Yes	1	1	1	Unsure	Not applicable	5	5	5	5	5	3	2	5	3	4	2	1	1	1	1	1	1	1	1	1	1	1	1	1	1	1	1	1	1	0	1	1	1
147	50	Male	PharmD	Hospital	Chain	11–20 years	Yes	1	1	1	Yes	Ministry of Health	5	5	5	5	2	4	1	4	4	4	5	2	1	0	0	1	0	0	1	1	1	1	0	0	1	1	0	1	1	1	1	0	0
148	48	Male	BPharm	Hospital	Chain	11–20 years	No	1	1	0	Unsure	Not applicable	4	5	4	5	4	4	4	3	2	2	2	1	2	1	1	1	0	1	0	1	1	0	1	0	1	1	0	1	1	1	1	1	1
149	39	Female	MSc	Community	Chain	<5 years	Yes	1	1	1	No	Not applicable	5	4	5	5	3	4	3	3	4	1	4	2	1	1	0	1	1	0	1	0	0	1	1	1	1	1	1	1	0	1	0	1	1
150	50	Female	PharmD	Community	Independent	11–20 years	Yes	1	1	1	Unsure	Not applicable	5	4	4	5	3	3	3	3	3	3	2	2	4	0	1	0	0	1	1	1	1	1	1	1	1	1	0	1	1	1	1	1	0
151	55	Male	PharmD	Community	Independent	>20 years	No	1	1	1	No	Not applicable	5	5	5	5	3	3	4	5	4	1	3	1	3	1	1	1	1	1	1	1	1	0	1	1	1	1	0	1	1	1	1	0	1
152	37	Female	MSc	Community	Chain	<5 years	Yes	1	1	1	Unsure	Not applicable	5	4	5	4	5	4	3	4	2	5	4	2	5	1	1	0	1	0	1	1	1	0	1	1	1	1	1	1	1	1	1	0	1
153	38	Male	PharmD	Hospital	Chain	5–10 years	No	1	1	1	Yes	Ministry of Health	5	4	5	5	5	2	2	4	5	1	2	3	5	1	0	1	1	1	1	1	1	1	1	1	1	1	0	0	0	1	1	1	0
154	34	Female	BPharm	Community	Chain	<5 years	No	1	1	1	Yes	Ministry of Health	5	5	4	5	3	4	2	5	3	1	5	2	4	1	1	1	1	1	1	1	1	1	1	1	1	0	1	1	1	1	0	1	1
155	31	Female	BPharm	Hospital	Chain	11–20 years	No	1	1	1	No	Not applicable	5	5	5	5	3	4	3	4	4	4	3	3	1	1	1	0	1	0	1	1	1	1	1	1	1	1	1	1	0	1	0	0	1
156	54	Male	BPharm	Hospital	Chain	11–20 years	No	0	1	1	Yes	Jordan Pharmacists Association	5	4	5	5	5	4	3	3	4	1	3	2	4	1	1	1	1	1	1	1	1	1	0	0	1	1	0	1	1	1	1	1	1
157	50	Female	MSc	Hospital	Chain	5–10 years	Yes	1	1	1	Yes	Ministry of Health	4	5	4	5	3	4	3	4	5	2	3	4	2	1	0	0	0	1	1	1	1	1	1	0	0	0	1	1	1	1	1	0	1
158	48	Male	BPharm	Hospital	Chain	>20 years	Yes	1	1	1	Unsure	Not applicable	4	3	5	5	4	3	3	4	4	1	2	2	2	0	1	0	0	1	1	1	1	1	0	1	1	0	1	1	1	1	1	0	1
159	31	Male	PharmD	Community	Independent	>20 years	Yes	1	1	1	Unsure	Not applicable	4	4	4	4	3	5	1	4	3	1	1	1	4	1	0	1	0	1	1	0	0	1	0	1	1	1	1	1	1	1	1	1	1
160	32	Male	MSc	Community	Independent	5–10 years	No	1	1	1	No	Not applicable	5	4	4	5	3	5	3	3	4	3	4	4	3	1	0	0	0	1	1	0	1	1	0	1	1	1	0	1	1	1	1	0	1
161	44	Male	PharmD	Community	Independent	<5 years	No	1	1	1	Yes	Ministry of Health	5	4	5	5	2	3	1	4	3	4	4	1	4	1	1	1	0	0	1	1	1	1	1	1	1	0	1	1	1	1	1	1	1
162	40	Female	BPharm	Hospital	Independent	<5 years	No	1	1	0	Yes	Ministry of Health	4	5	5	5	4	4	2	4	5	1	3	3	3	1	1	1	1	0	0	1	1	0	0	1	1	1	0	1	1	1	0	0	0
163	46	Male	PharmD	Community	Independent	>20 years	Yes	1	1	1	No	Not applicable	4	4	5	4	4	5	5	2	2	2	2	2	5	1	0	1	1	1	1	1	1	1	1	1	1	1	0	1	1	1	0	0	1
164	36	Female	BPharm	Community	Independent	11–20 years	Yes	1	0	1	Yes	Not sure	4	5	5	4	5	5	1	4	5	1	3	2	1	1	1	0	1	1	0	1	1	0	1	1	0	1	1	0	1	1	1	1	0
165	53	Male	MSc	Community	Independent	5–10 years	No	0	1	1	Unsure	Not applicable	4	5	5	4	4	4	3	5	5	4	4	2	2	1	0	0	1	0	1	1	1	1	1	1	1	1	0	1	1	1	1	1	1
166	65	Male	BPharm	Community	Chain	<5 years	No	1	1	1	Unsure	Not applicable	4	5	4	4	3	3	3	5	4	2	3	1	4	1	0	1	1	0	1	1	1	1	1	1	1	1	0	1	1	1	0	1	0
167	62	Female	PharmD	Hospital	Independent	11–20 years	Yes	1	0	1	Unsure	Not applicable	5	4	5	5	4	3	2	4	4	3	2	1	3	1	1	1	0	0	1	0	1	1	1	1	1	0	1	1	0	1	1	1	1
168	63	Female	MSc	Community	Independent	5–10 years	No	1	1	1	Yes	Ministry of Health	4	5	4	4	4	4	1	5	5	1	4	2	4	1	0	1	1	1	1	1	1	1	1	1	0	1	1	1	1	0	0	0	1
169	45	Female	PharmD	Hospital	Independent	>20 years	No	1	0	1	No	Not applicable	5	5	5	5	5	3	1	4	4	3	2	1	3	1	1	1	0	0	1	1	1	1	1	1	1	1	1	1	1	1	1	1	0
170	55	Female	PhD	Hospital	Independent	5–10 years	Yes	1	1	1	Unsure	Not applicable	4	5	5	4	3	4	1	3	4	3	2	2	3	1	1	1	0	1	1	1	1	1	1	1	1	1	1	1	1	1	1	1	0
171	40	Male	MSc	Community	Independent	<5 years	Yes	1	1	1	Unsure	Not applicable	5	5	3	4	3	5	3	4	5	1	4	3	3	1	1	1	1	1	1	1	1	1	1	1	1	1	1	1	1	1	0	1	1
172	56	Female	MSc	Hospital	Independent	11–20 years	Yes	1	1	1	Unsure	Not applicable	5	5	5	5	5	5	3	4	2	3	4	2	5	1	1	1	1	0	1	0	1	1	0	1	1	1	1	1	1	1	1	1	1
173	40	Female	MSc	Community	Chain	11–20 years	No	1	1	1	Yes	Ministry of Health	5	5	5	5	3	4	3	4	4	4	3	2	4	1	1	0	0	1	1	1	1	1	0	1	0	0	1	1	1	1	1	1	0
174	39	Male	MSc	Hospital	Chain	>20 years	Yes	1	0	1	Yes	Ministry of Environment	5	5	5	4	4	4	2	4	4	2	4	2	1	1	1	0	0	0	1	1	1	0	1	0	1	0	0	1	0	1	1	0	0
175	37	Male	PharmD	Community	Independent	11–20 years	Yes	1	1	1	Yes	Ministry of Health	5	5	5	5	4	3	1	2	5	4	2	3	3	1	0	1	1	1	1	1	1	0	1	1	1	1	1	1	1	1	1	1	1
176	53	Female	PharmD	Hospital	Independent	>20 years	No	1	1	1	No	Not applicable	5	5	5	5	4	4	1	4	3	2	4	2	4	1	1	0	1	0	1	0	1	1	1	1	1	1	1	1	1	0	1	0	1
177	48	Female	BPharm	Community	Independent	>20 years	No	1	1	1	No	Not applicable	5	5	3	5	3	4	1	5	2	1	3	3	1	1	1	1	1	0	1	1	0	1	1	1	1	1	1	1	1	1	0	1	1
178	47	Female	BPharm	Community	Chain	>20 years	No	1	1	1	Yes	Not sure	4	5	5	5	3	3	1	4	5	4	2	2	1	1	1	1	0	1	0	1	1	1	1	1	1	1	1	1	1	1	1	1	0
179	31	Female	PharmD	Community	Chain	11–20 years	Yes	1	1	1	Yes	Ministry of Health	5	4	5	4	5	2	2	5	4	1	2	3	3	1	1	0	0	0	0	1	1	1	1	0	0	1	1	1	1	1	1	1	0
180	47	Male	PharmD	Hospital	Chain	>20 years	No	1	1	0	Unsure	Not applicable	4	5	5	4	4	5	2	3	3	1	4	2	1	1	0	1	1	1	1	1	1	1	1	1	0	0	1	1	1	1	1	1	1
181	28	Male	BPharm	Community	Chain	5–10 years	No	1	1	1	Yes	Ministry of Health	5	5	3	5	3	2	2	4	5	3	2	2	4	1	1	1	0	0	1	1	1	1	1	1	1	0	1	1	1	1	1	1	0
182	61	Female	BPharm	Community	Independent	<5 years	No	1	1	1	No	Not applicable	5	4	5	4	3	3	2	3	2	3	3	1	4	0	1	1	1	0	0	1	1	1	1	0	1	1	1	1	1	1	1	0	1
183	43	Female	BPharm	Community	Independent	<5 years	No	1	1	1	Yes	Not sure	5	5	5	4	3	4	3	4	4	3	3	1	4	1	1	1	1	0	1	1	0	1	1	1	1	0	1	1	1	1	1	1	1
184	47	Female	BPharm	Community	Chain	>20 years	No	0	1	1	Unsure	Not applicable	4	5	5	4	3	4	4	3	4	1	3	2	4	1	1	1	0	0	1	1	1	1	1	1	1	0	1	0	0	1	1	0	0
185	44	Female	PharmD	Community	Independent	>20 years	No	1	1	1	No	Not applicable	5	4	5	5	2	3	1	4	4	1	3	4	2	1	1	1	0	0	1	1	0	1	1	1	1	1	1	1	0	1	0	1	0
186	26	Male	BPharm	Hospital	Chain	5–10 years	No	1	1	1	Yes	Ministry of Health	5	4	5	5	1	3	2	4	5	3	3	3	3	1	1	1	1	0	1	1	0	0	1	1	1	0	1	1	1	1	1	1	0
187	29	Female	BPharm	Community	Chain	11–20 years	No	1	1	1	Unsure	Not applicable	4	4	5	5	5	3	4	5	5	4	3	2	5	1	1	0	0	1	1	1	1	1	1	1	1	0	1	0	0	1	0	1	1
188	44	Male	PharmD	Community	Chain	<5 years	Yes	1	1	1	No	Not applicable	5	4	5	5	3	4	2	4	4	1	1	2	2	0	1	1	0	1	1	1	1	1	1	1	1	1	0	1	1	1	0	1	0
189	62	Female	BPharm	Community	Independent	11–20 years	No	1	1	1	Yes	Jordan Pharmacists Association	5	5	4	5	5	3	2	5	4	1	5	2	1	0	1	1	1	1	1	1	1	0	1	1	1	1	0	1	1	1	1	0	0
190	32	Female	PhD	Hospital	Chain	<5 years	Yes	0	1	1	No	Not applicable	5	4	4	4	3	4	4	3	5	1	3	3	4	1	1	1	0	0	1	1	1	1	1	1	1	1	1	1	1	1	1	0	0
191	36	Male	MSc	Hospital	Chain	>20 years	No	1	1	1	No	Not applicable	5	5	5	5	2	3	2	3	3	2	3	2	5	0	1	1	1	1	1	0	1	1	1	0	1	1	1	1	1	0	1	1	0
192	44	Female	PhD	Community	Chain	>20 years	No	1	1	1	Unsure	Not applicable	5	4	4	5	5	4	3	3	5	4	5	1	5	1	0	1	1	1	1	1	1	0	1	1	1	1	1	1	1	1	1	0	0
193	25	Male	BPharm	Hospital	Independent	5–10 years	No	1	1	1	Unsure	Not applicable	3	4	3	5	4	4	2	3	4	2	4	2	5	1	1	0	1	0	1	1	1	1	1	1	0	0	0	1	1	1	1	0	0
194	26	Female	PharmD	Hospital	Independent	<5 years	Yes	1	1	1	No	Not applicable	4	5	5	5	4	4	3	4	3	1	1	3	4	0	1	0	1	1	1	1	1	0	1	1	1	0	0	1	1	1	0	1	0
195	40	Male	MSc	Hospital	Chain	<5 years	No	1	1	1	Yes	Jordan Pharmacists Association	4	4	4	5	5	4	4	3	5	4	4	3	3	1	1	1	1	0	1	1	1	1	1	1	0	0	1	1	1	1	0	1	0
196	44	Male	BPharm	Community	Independent	>20 years	Yes	1	1	1	Unsure	Not applicable	4	4	5	4	2	4	1	3	3	3	5	3	4	1	1	0	1	1	1	1	0	1	0	1	1	1	0	1	1	1	1	0	0
197	40	Female	BPharm	Community	Chain	<5 years	No	0	1	1	Yes	Not sure	5	5	5	5	5	3	3	5	5	1	2	3	3	1	1	1	1	0	1	1	1	1	0	1	1	1	1	1	1	1	0	1	1
198	62	Female	BPharm	Community	Independent	5–10 years	Yes	1	1	1	No	Not applicable	5	5	5	5	4	5	1	4	3	2	5	3	3	0	1	1	1	0	1	1	1	1	1	1	0	1	0	1	1	1	0	1	1
199	43	Female	PharmD	Community	Independent	11–20 years	No	1	1	1	No	Not applicable	4	4	4	5	3	3	1	5	4	2	2	2	3	1	0	1	1	0	1	1	1	0	1	1	0	1	1	1	1	1	1	1	1
200	49	Male	PharmD	Hospital	Independent	<5 years	No	1	0	1	No	Not applicable	4	4	4	5	3	4	2	5	5	2	3	2	3	0	1	1	1	1	1	1	1	0	1	0	1	1	1	1	1	1	1	1	1
201	63	Female	PharmD	Hospital	Chain	11–20 years	No	1	1	0	No	Not applicable	4	4	4	4	2	5	4	5	3	3	3	2	3	1	1	0	0	1	1	1	1	1	0	1	1	1	1	0	1	1	1	1	1
202	64	Female	PharmD	Hospital	Independent	>20 years	No	1	1	1	No	Not applicable	5	5	5	5	4	4	1	4	3	1	4	3	3	0	1	1	1	1	1	1	1	1	0	1	1	0	0	1	1	1	0	1	1
203	26	Male	BPharm	Community	Independent	11–20 years	No	0	1	1	No	Not applicable	5	3	5	4	3	3	1	5	4	3	4	1	4	1	1	1	1	1	1	1	1	0	0	1	1	1	0	1	1	1	0	1	1
204	40	Female	PharmD	Community	Chain	<5 years	No	0	0	1	Yes	Jordan Pharmacists Association	5	4	5	4	3	4	3	3	3	2	3	1	1	1	0	0	1	1	0	1	1	1	1	1	1	0	0	1	1	1	1	1	1
205	58	Female	BPharm	Hospital	Chain	>20 years	No	1	1	1	Unsure	Not applicable	4	5	4	5	4	3	4	5	4	4	3	2	4	1	1	1	0	1	1	1	1	1	1	1	1	1	1	1	1	1	0	1	1
206	29	Female	BPharm	Community	Chain	11–20 years	No	0	0	0	No	Not applicable	4	3	5	5	1	3	3	5	3	1	4	2	3	1	1	1	0	0	1	1	1	0	0	1	1	1	1	0	1	1	1	1	1
207	35	Male	BPharm	Community	Chain	<5 years	Yes	1	1	1	No	Not applicable	5	4	4	5	5	5	2	5	5	3	4	4	3	1	1	0	1	0	1	1	0	0	0	1	0	1	0	1	1	1	1	1	1
208	30	Female	BPharm	Community	Chain	11–20 years	Yes	0	1	1	Yes	Not sure	5	4	5	5	4	5	2	3	3	3	1	2	5	1	1	0	1	0	1	1	0	1	1	1	0	1	1	1	1	1	1	1	1
209	29	Male	PharmD	Community	Independent	>20 years	No	0	1	1	No	Not applicable	4	5	5	5	3	4	1	3	4	2	1	1	4	1	1	1	1	1	1	0	1	1	1	1	1	0	0	1	0	1	1	0	0
210	31	Female	MSc	Hospital	Chain	<5 years	Yes	1	1	1	Unsure	Not applicable	5	5	4	5	3	3	2	5	5	3	1	2	2	1	1	1	1	0	0	1	1	0	1	1	0	1	0	1	1	1	0	1	1
211	47	Female	BPharm	Community	Independent	>20 years	No	1	1	1	No	Not applicable	4	4	4	4	3	5	3	3	5	2	5	1	5	1	0	0	1	1	1	1	1	1	0	1	1	0	1	1	1	1	1	1	1
212	59	Male	BPharm	Community	Independent	11–20 years	No	1	1	1	Yes	Jordan Pharmacists Association	4	5	5	4	5	3	2	4	4	2	3	1	4	1	0	1	0	0	1	1	0	0	1	0	1	1	1	1	1	1	1	0	1
213	62	Male	MSc	Hospital	Independent	<5 years	Yes	1	1	1	Yes	Ministry of Health	5	4	5	5	3	4	2	3	2	4	4	2	2	1	0	0	0	0	1	0	1	0	0	1	0	0	1	1	1	1	0	1	0
214	45	Female	BPharm	Hospital	Chain	5–10 years	Yes	1	1	1	Unsure	Not applicable	4	5	4	5	2	5	2	4	3	2	4	1	4	1	0	1	1	1	1	1	1	1	1	0	1	1	1	1	1	1	1	0	1
215	23	Female	PharmD	Hospital	Chain	>20 years	No	1	1	1	Yes	Ministry of Health	4	4	4	5	3	4	1	4	5	2	5	1	3	1	1	1	1	0	1	1	1	1	1	1	1	0	1	1	1	1	1	1	0
216	44	Female	PharmD	Hospital	Independent	<5 years	No	1	0	0	No	Not applicable	5	5	4	5	4	5	2	3	5	1	5	3	4	1	1	1	1	1	1	1	1	1	1	1	1	1	1	1	1	1	1	0	0
217	41	Male	MSc	Hospital	Independent	11–20 years	No	1	1	1	No	Not applicable	5	5	5	4	4	4	2	4	3	1	2	1	5	0	1	0	1	1	1	1	1	1	1	0	1	1	1	1	1	1	0	0	0
218	49	Male	BPharm	Community	Independent	5–10 years	No	1	1	1	Yes	Not sure	5	5	5	5	4	4	2	4	5	1	5	2	5	0	0	1	1	0	1	1	1	0	1	1	1	1	0	1	1	1	1	0	1
219	43	Male	BPharm	Hospital	Independent	5–10 years	No	1	0	1	No	Not applicable	5	4	4	4	4	4	1	3	1	2	3	2	1	0	1	1	1	0	1	1	1	1	0	1	0	1	0	0	1	1	0	0	1
220	24	Male	BPharm	Community	Independent	11–20 years	No	1	1	1	Yes	Ministry of Health	5	5	3	4	5	3	1	3	4	3	3	1	2	1	1	1	1	1	0	1	1	0	0	1	1	1	1	0	1	1	1	1	0
221	49	Male	BPharm	Hospital	Chain	5–10 years	Yes	1	1	1	Yes	Jordan Pharmacists Association	5	5	4	5	5	4	3	4	5	2	3	1	1	1	1	0	1	1	1	1	0	0	1	1	1	1	1	0	1	1	1	0	0
222	23	Female	PharmD	Community	Independent	11–20 years	Yes	1	1	1	Unsure	Not applicable	5	5	4	5	4	4	1	4	5	1	3	2	2	1	1	1	1	1	1	1	1	1	1	0	1	1	0	0	1	1	1	0	1
223	37	Female	PhD	Hospital	Chain	<5 years	No	1	1	1	Yes	Not sure	5	5	4	4	2	4	2	1	2	1	3	2	3	1	1	1	0	1	1	1	1	1	1	1	0	0	0	0	1	1	1	1	1
224	48	Female	PharmD	Community	Chain	11–20 years	No	1	1	1	No	Not applicable	5	4	4	5	5	3	1	3	4	2	3	1	4	1	0	1	1	0	1	1	1	1	0	0	1	1	1	1	1	1	1	1	1
225	49	Female	BPharm	Hospital	Independent	11–20 years	Yes	1	1	1	No	Not applicable	5	5	4	5	4	3	2	2	4	2	3	2	3	1	1	1	0	0	1	1	0	1	1	1	1	0	0	1	1	1	1	1	1
226	63	Female	BPharm	Community	Chain	5–10 years	No	1	0	1	No	Not applicable	4	5	4	4	5	3	2	4	5	4	2	2	2	1	1	1	0	1	1	1	1	0	1	1	0	1	1	1	1	1	0	1	1
227	23	Male	MSc	Hospital	Chain	11–20 years	No	1	0	1	Yes	Not sure	5	5	5	5	3	5	1	4	4	1	2	1	2	1	0	1	0	1	1	1	1	1	0	1	1	1	1	1	1	1	1	1	1
228	48	Female	BPharm	Community	Chain	11–20 years	No	1	1	1	No	Not applicable	5	4	5	5	5	4	2	2	5	3	3	2	4	1	1	1	1	1	1	1	1	1	0	1	1	1	1	0	1	1	0	0	0
229	53	Female	BPharm	Community	Independent	5–10 years	No	1	1	1	Yes	Not sure	4	3	4	4	5	5	2	4	3	1	2	1	3	1	1	1	0	0	1	1	1	1	1	1	1	1	0	1	0	1	1	1	1
230	41	Female	BPharm	Community	Independent	11–20 years	Yes	0	1	1	Unsure	Not applicable	5	5	5	4	3	5	1	5	4	3	1	2	5	1	1	1	1	1	1	1	1	1	1	1	1	1	1	1	1	0	1	1	0
231	52	Male	BPharm	Hospital	Independent	>20 years	Yes	1	1	1	Unsure	Not applicable	5	5	5	4	4	5	3	4	4	2	4	3	3	1	1	1	1	0	1	1	1	1	1	1	0	1	0	1	1	1	0	1	1
232	32	Female	BPharm	Community	Independent	<5 years	No	1	0	1	No	Not applicable	5	4	5	4	4	5	2	3	4	2	5	3	2	1	0	1	0	1	0	1	0	1	0	1	1	0	0	1	1	1	1	1	0
233	52	Female	BPharm	Hospital	Chain	5–10 years	No	1	0	1	Yes	Jordan Pharmacists Association	4	5	5	5	4	4	1	4	5	1	4	2	4	1	1	1	1	1	1	1	1	1	1	1	1	0	0	1	1	1	1	1	0
234	52	Female	PhD	Hospital	Chain	5–10 years	Yes	1	1	0	Unsure	Not applicable	5	4	5	5	5	3	2	4	2	2	2	2	3	1	1	1	1	1	1	1	0	1	1	1	1	1	0	0	1	1	1	1	1
235	33	Female	MSc	Hospital	Chain	>20 years	No	1	1	1	Yes	Ministry of Health	5	4	5	4	5	5	3	3	3	2	3	1	4	1	0	1	0	1	1	1	1	1	1	0	1	0	1	0	1	1	1	0	1
236	37	Female	MSc	Hospital	Chain	>20 years	Yes	1	0	1	No	Not applicable	5	4	5	4	2	4	5	5	5	3	5	2	3	1	1	1	1	0	1	1	1	1	1	1	0	1	1	0	1	1	1	1	0
237	42	Female	MSc	Community	Independent	5–10 years	No	0	1	1	Unsure	Not applicable	5	4	4	5	3	4	2	4	2	2	4	2	3	1	1	1	1	1	1	1	1	1	1	1	1	0	1	1	0	1	1	1	1
238	37	Male	PharmD	Hospital	Independent	11–20 years	No	1	1	1	No	Not applicable	5	5	5	5	4	5	3	3	5	2	3	3	4	0	0	1	0	1	1	1	1	0	1	1	1	1	1	1	1	1	1	0	0
239	57	Female	BPharm	Community	Independent	>20 years	No	1	1	1	No	Not applicable	5	5	5	4	4	4	2	5	3	2	4	1	3	1	0	1	1	1	1	1	1	1	0	1	1	0	0	1	0	1	0	1	0
240	47	Female	BPharm	Community	Independent	11–20 years	No	1	1	1	No	Not applicable	4	5	5	5	5	3	1	2	2	3	2	3	3	1	0	1	1	0	1	1	1	1	0	1	1	1	1	1	1	1	1	0	1
241	60	Female	BPharm	Hospital	Chain	>20 years	No	1	1	1	Unsure	Not applicable	5	4	4	4	5	5	1	5	5	4	1	1	2	1	0	1	1	0	1	1	1	1	1	1	0	1	1	1	1	1	0	1	1
242	58	Female	PharmD	Hospital	Chain	>20 years	No	1	1	1	Unsure	Not applicable	4	5	4	5	4	5	1	3	4	1	2	3	1	1	1	0	1	0	1	1	1	1	1	1	1	1	1	0	1	1	0	1	1
243	45	Male	BPharm	Hospital	Chain	<5 years	No	1	1	1	Yes	Not sure	5	4	4	5	5	4	2	4	3	4	5	1	2	1	1	1	1	0	0	1	1	1	1	1	0	1	1	0	1	1	0	1	1
244	42	Female	PharmD	Hospital	Independent	5–10 years	No	0	1	1	Yes	Not sure	5	5	4	4	5	3	2	5	5	2	3	1	4	1	1	1	0	1	1	1	1	0	0	1	1	0	1	1	1	1	1	1	0
245	34	Female	PharmD	Hospital	Chain	<5 years	No	1	1	1	No	Not applicable	4	4	5	5	4	4	2	5	3	3	5	1	4	1	1	0	1	0	1	1	1	1	1	1	1	1	0	1	0	1	1	1	1
246	35	Female	BPharm	Community	Chain	5–10 years	Yes	1	1	1	Yes	Ministry of Health	4	4	4	4	3	5	1	5	2	2	5	3	5	1	1	1	0	1	1	1	1	1	1	1	1	1	0	1	1	1	1	1	1
247	35	Male	MSc	Community	Chain	5–10 years	Yes	1	1	1	Unsure	Not applicable	5	4	4	5	3	4	2	4	3	1	4	3	2	1	1	1	1	0	1	0	1	1	1	1	1	1	0	1	1	1	0	0	1
248	50	Female	BPharm	Community	Chain	>20 years	No	1	0	1	Unsure	Not applicable	5	4	5	5	2	3	1	3	1	1	3	3	2	1	0	0	1	1	1	1	1	1	1	1	1	1	1	1	1	1	1	0	1
249	35	Female	MSc	Community	Independent	>20 years	No	1	1	0	Yes	Not sure	4	5	4	5	3	4	2	5	3	1	4	2	5	1	0	1	1	1	1	1	1	1	1	0	1	0	0	1	0	1	1	1	1
250	45	Male	PharmD	Hospital	Independent	<5 years	No	1	1	1	Yes	Ministry of Health	5	4	4	5	4	3	2	4	3	1	4	1	1	1	1	1	0	0	0	1	1	1	1	1	0	1	0	1	1	1	1	1	0
251	47	Male	BPharm	Community	Independent	11–20 years	No	1	1	1	Yes	Jordan Pharmacists Association	5	5	5	5	5	4	1	4	4	1	1	2	4	1	1	1	0	1	1	1	1	1	1	1	1	0	0	1	1	1	1	1	1
252	39	Female	BPharm	Community	Independent	<5 years	No	1	1	1	Yes	Ministry of Health	5	5	5	5	5	5	1	5	4	1	4	2	5	1	1	1	1	1	1	1	1	1	1	1	1	1	1	1	1	1	1	0	0
253	42	Female	BPharm	Hospital	Independent	>20 years	No	1	1	1	No	Not applicable	5	4	5	5	2	4	2	5	4	3	3	3	4	1	0	1	1	0	1	1	0	0	1	1	1	0	1	1	1	1	1	0	0
254	61	Female	BPharm	Hospital	Chain	<5 years	Yes	1	1	1	Yes	Not sure	4	5	4	5	3	3	4	3	2	1	4	3	1	1	1	0	1	0	1	1	1	1	1	1	1	1	1	1	1	1	0	1	1
255	64	Male	MSc	Community	Chain	>20 years	Yes	1	0	1	No	Not applicable	4	5	5	5	5	5	2	3	3	3	3	2	2	1	0	1	1	1	1	1	1	1	1	1	0	0	1	1	1	1	1	1	0
256	35	Female	MSc	Hospital	Independent	5–10 years	Yes	1	1	1	No	Not applicable	5	5	4	5	4	4	2	2	3	2	2	3	2	1	0	1	1	1	1	1	1	1	1	1	0	1	1	1	1	1	1	1	0
257	42	Female	PharmD	Hospital	Chain	>20 years	No	1	1	1	Yes	Not sure	4	5	5	4	3	3	1	4	5	1	3	2	4	1	1	1	0	0	1	1	1	1	0	1	1	1	1	1	1	1	1	1	0
258	41	Female	MSc	Hospital	Chain	<5 years	No	1	1	1	No	Not applicable	4	4	5	5	4	5	1	4	2	3	2	3	4	1	1	1	0	1	1	1	0	0	1	1	1	1	1	1	1	1	1	1	1
259	41	Male	BPharm	Community	Chain	11–20 years	No	1	1	1	Yes	Jordan Pharmacists Association	4	4	5	5	4	4	2	3	1	1	5	1	5	1	0	1	0	1	1	1	1	1	1	0	1	1	0	1	1	1	1	1	1
260	62	Female	BPharm	Hospital	Independent	5–10 years	Yes	1	1	1	Unsure	Not applicable	5	5	5	4	4	4	3	3	4	3	1	2	3	1	1	1	1	1	0	1	0	1	0	1	1	1	1	1	1	1	1	1	0
261	52	Male	PharmD	Hospital	Independent	11–20 years	No	1	1	1	Yes	Ministry of Health	4	5	4	5	4	1	2	5	5	3	4	1	4	1	0	1	1	1	0	1	1	1	1	1	1	1	1	1	1	1	0	1	1
262	59	Male	PharmD	Hospital	Chain	11–20 years	Yes	1	1	1	Unsure	Not applicable	4	5	5	5	4	5	1	5	3	2	3	4	2	1	1	1	1	0	1	1	1	1	1	0	0	1	1	1	1	1	1	0	0
263	65	Female	PharmD	Hospital	Chain	>20 years	No	1	1	1	No	Not applicable	5	5	4	5	5	4	1	5	5	1	3	1	4	1	1	1	0	0	1	1	1	1	1	1	1	1	1	1	1	1	1	1	1
264	39	Male	PharmD	Community	Independent	11–20 years	No	1	0	1	Unsure	Not applicable	5	4	4	5	3	3	1	2	3	1	2	1	3	1	1	1	1	1	1	1	1	1	0	1	1	1	0	1	1	1	0	1	1
265	42	Female	BPharm	Community	Chain	<5 years	No	1	1	1	Yes	Ministry of Environment	4	5	5	5	2	5	2	4	5	3	3	4	5	1	1	1	0	1	1	1	1	0	1	1	1	1	1	1	1	1	1	0	1
266	45	Female	BPharm	Community	Chain	11–20 years	Yes	1	1	1	Unsure	Not applicable	5	5	5	4	3	3	2	5	3	3	4	2	1	1	1	0	1	1	0	1	0	0	0	1	1	0	1	0	0	1	1	0	1
267	56	Female	BPharm	Hospital	Independent	11–20 years	Yes	1	0	1	Unsure	Not applicable	5	4	5	5	3	5	1	4	3	3	3	3	5	1	1	1	1	1	1	1	1	1	0	1	1	0	0	1	0	1	1	1	1
268	43	Female	PharmD	Community	Independent	5–10 years	No	1	1	1	No	Not applicable	5	4	5	5	4	3	2	4	3	3	4	3	4	1	1	1	0	1	1	1	1	0	1	1	1	0	0	1	1	1	0	1	1
269	52	Female	BPharm	Hospital	Independent	>20 years	No	1	1	1	No	Not applicable	5	4	4	5	4	4	1	4	5	2	1	2	1	1	1	1	0	1	1	1	1	1	1	0	1	1	0	1	1	1	1	0	0
270	58	Female	MSc	Community	Independent	<5 years	Yes	1	1	1	No	Not applicable	4	4	5	4	5	5	2	3	3	2	2	2	4	1	1	1	1	1	1	1	1	0	1	1	1	1	0	1	1	1	1	1	1
271	58	Male	BPharm	Community	Chain	11–20 years	No	0	1	1	Unsure	Not applicable	4	5	3	5	4	4	2	5	5	1	4	3	4	1	1	1	1	1	1	1	1	1	1	1	0	1	0	1	1	1	0	1	1
272	50	Female	PhD	Community	Independent	5–10 years	Yes	1	1	1	No	Not applicable	4	4	5	4	2	4	2	4	3	5	3	1	1	1	0	0	1	1	1	1	1	1	1	1	1	1	1	1	1	1	1	1	0
273	35	Female	PharmD	Community	Independent	>20 years	No	1	1	1	No	Not applicable	5	4	5	5	5	4	3	5	5	3	1	1	2	1	1	1	0	1	1	1	0	1	0	1	1	1	0	1	1	1	0	0	0
274	27	Male	BPharm	Community	Independent	>20 years	Yes	0	1	0	Yes	Ministry of Health	5	5	5	4	4	4	2	5	3	2	5	3	1	0	0	0	1	0	0	1	1	0	0	1	1	0	1	1	1	1	0	1	1
275	57	Female	MSc	Community	Independent	<5 years	No	1	1	1	Yes	Ministry of Health	5	4	4	5	4	5	1	4	5	2	1	1	4	1	0	1	1	1	1	1	1	0	1	0	1	1	1	1	0	1	1	1	1
276	51	Female	PhD	Hospital	Independent	>20 years	Yes	1	1	1	No	Not applicable	4	5	5	5	2	5	3	5	3	2	4	2	5	1	1	1	1	0	1	1	1	0	0	0	0	1	0	1	1	1	1	1	0
277	34	Female	BPharm	Community	Independent	>20 years	No	1	1	1	Unsure	Not applicable	4	4	4	5	5	4	1	4	1	2	2	1	2	1	1	1	0	1	0	1	1	1	0	1	1	0	0	1	1	1	0	1	0
278	40	Male	MSc	Hospital	Independent	<5 years	Yes	1	1	1	Yes	Not sure	4	5	4	5	4	3	3	5	3	2	2	1	4	0	0	1	1	1	1	1	1	1	0	1	1	0	1	1	1	1	1	1	0
279	39	Female	BPharm	Community	Independent	<5 years	Yes	1	1	1	No	Not applicable	5	5	5	5	2	3	2	2	3	2	2	1	2	1	1	1	0	0	1	1	1	0	0	1	1	1	1	1	1	1	1	1	1
280	25	Female	MSc	Hospital	Chain	5–10 years	No	1	0	0	Unsure	Not applicable	5	5	4	5	2	3	2	5	2	3	2	3	3	1	1	1	0	0	0	1	1	1	0	1	1	0	0	1	1	1	1	0	0
281	47	Female	BPharm	Hospital	Independent	11–20 years	No	0	1	1	Yes	Ministry of Health	5	5	5	5	4	3	2	3	4	3	4	2	4	1	1	1	0	0	1	1	1	1	0	1	1	1	1	1	1	1	1	0	0
282	35	Female	MSc	Community	Independent	<5 years	No	1	1	0	Yes	Ministry of Environment	5	5	4	4	3	4	2	4	5	2	3	1	1	1	1	1	0	0	1	1	1	1	1	1	1	0	1	1	1	1	1	1	0
283	41	Female	BPharm	Hospital	Chain	<5 years	No	1	1	0	No	Not applicable	5	4	4	5	4	3	1	3	4	1	4	1	4	1	1	0	0	1	1	1	0	1	0	1	0	1	1	1	1	1	1	1	0
284	53	Female	MSc	Community	Chain	<5 years	No	1	0	1	Unsure	Not applicable	5	4	5	5	5	5	1	4	2	2	3	2	2	1	1	1	1	1	1	1	1	1	1	1	0	0	1	1	1	0	1	0	1
285	43	Female	PharmD	Hospital	Independent	11–20 years	No	1	1	1	Yes	Not sure	5	4	5	5	4	5	1	5	2	2	5	2	4	1	1	1	1	0	1	1	1	1	0	1	1	1	1	1	1	0	1	1	1
286	51	Male	BPharm	Hospital	Chain	5–10 years	No	1	1	1	No	Not applicable	5	5	4	4	4	5	1	3	3	3	5	2	4	1	1	1	1	0	1	1	1	1	1	1	1	1	1	1	1	1	0	1	1
287	49	Male	BPharm	Hospital	Independent	11–20 years	Yes	1	1	1	Yes	Ministry of Health	5	5	4	4	2	5	1	3	4	2	2	2	2	0	1	1	0	0	1	0	1	1	1	1	1	1	1	1	1	1	1	1	0
288	45	Female	BPharm	Community	Chain	11–20 years	Yes	1	1	1	Yes	Ministry of Health	5	4	5	5	5	3	1	4	2	2	1	3	5	0	0	1	1	0	1	1	0	1	1	1	0	0	1	1	1	1	1	1	1
289	45	Female	PhD	Community	Independent	<5 years	Yes	1	1	1	Yes	Ministry of Health	5	4	5	5	5	3	3	3	1	2	4	2	4	0	1	1	1	0	1	0	1	0	0	1	1	1	1	1	1	1	1	0	1
290	65	Male	MSc	Hospital	Chain	11–20 years	No	1	1	1	No	Not applicable	4	4	5	5	5	4	1	5	2	2	3	1	5	1	1	1	1	0	1	1	1	1	1	0	1	0	1	0	1	1	0	1	1
291	43	Female	BPharm	Hospital	Independent	5–10 years	Yes	1	1	1	Unsure	Not applicable	5	5	4	5	3	4	2	5	3	1	3	1	2	1	0	1	0	0	0	1	1	0	0	1	1	1	1	1	1	1	1	0	0
292	63	Male	PharmD	Community	Chain	<5 years	Yes	0	1	0	No	Not applicable	5	5	5	5	4	3	1	5	5	2	4	1	3	1	1	1	1	0	1	1	1	1	0	1	1	1	1	1	1	1	1	0	0
293	34	Female	BPharm	Community	Independent	>20 years	No	1	1	0	Unsure	Not applicable	5	5	4	5	3	4	4	4	2	4	3	1	5	1	1	1	1	1	1	1	1	0	1	1	1	0	0	1	1	1	1	1	1
294	53	Female	BPharm	Community	Independent	<5 years	Yes	1	1	1	Unsure	Not applicable	4	4	5	5	3	5	1	4	3	4	3	3	2	0	0	1	1	0	1	1	1	1	1	1	0	1	1	1	1	1	1	0	0
295	46	Female	BPharm	Community	Chain	5–10 years	No	1	1	1	Yes	Ministry of Health	4	4	5	5	3	5	2	4	3	2	2	3	2	1	0	1	0	0	1	1	1	0	1	0	1	1	1	1	1	1	1	1	0
296	36	Female	BPharm	Hospital	Chain	11–20 years	No	1	1	1	Unsure	Not applicable	3	5	5	5	3	5	2	4	4	1	2	3	2	1	1	0	1	1	1	1	1	1	1	1	1	0	1	1	1	1	1	1	1
297	23	Female	PharmD	Community	Chain	>20 years	No	1	1	1	No	Not applicable	5	5	5	5	5	2	2	3	3	3	2	4	4	1	1	1	1	0	1	1	0	1	0	1	1	1	0	1	1	1	1	1	1
298	63	Male	PharmD	Hospital	Chain	<5 years	Yes	1	1	1	Unsure	Not applicable	5	4	4	5	4	3	2	5	1	1	1	1	5	1	0	1	1	0	1	1	1	1	1	1	0	0	0	1	1	1	1	0	1
299	31	Male	BPharm	Community	Independent	5–10 years	Yes	1	0	1	Yes	Not sure	4	4	4	5	5	5	2	3	5	2	4	2	3	1	0	1	1	1	1	1	1	1	1	1	1	1	1	1	1	1	1	0	0
300	33	Female	BPharm	Hospital	Chain	11–20 years	Yes	0	1	1	No	Not applicable	4	4	5	5	5	5	4	5	4	1	4	2	3	0	0	1	0	1	1	0	1	1	1	1	1	1	1	1	1	1	0	1	1
301	46	Male	MSc	Community	Independent	11–20 years	No	1	1	1	Yes	Ministry of Health	5	5	5	4	5	3	1	5	4	3	3	1	4	1	1	1	1	1	1	1	1	0	0	0	1	1	0	1	0	0	1	1	1
302	45	Female	MSc	Community	Chain	5–10 years	Yes	0	1	0	No	Not applicable	5	5	5	5	5	4	1	4	1	3	5	1	5	1	0	1	1	1	1	1	1	1	0	0	1	1	1	0	1	0	0	1	0
303	48	Female	PharmD	Community	Independent	>20 years	No	1	1	1	No	Not applicable	5	5	5	5	2	3	2	4	5	2	3	3	3	1	1	1	0	0	1	1	1	0	1	1	1	0	1	1	1	1	1	0	0
304	42	Female	MSc	Hospital	Chain	11–20 years	No	1	1	1	Yes	Ministry of Health	5	5	4	5	2	5	2	4	3	1	2	2	2	1	1	0	1	0	1	1	0	1	1	1	1	1	1	1	1	1	1	1	1
305	27	Male	PharmD	Community	Chain	<5 years	No	1	1	1	Yes	Not sure	5	5	5	4	2	4	2	3	3	2	2	2	1	0	1	1	0	1	1	1	0	0	1	1	1	0	0	1	1	1	1	1	1
306	54	Female	PharmD	Community	Chain	<5 years	No	1	1	1	Yes	Ministry of Health	5	5	5	5	3	5	2	2	3	2	3	2	1	1	0	1	1	1	1	1	1	1	1	1	1	1	1	1	1	1	1	1	1
307	34	Female	BPharm	Hospital	Independent	11–20 years	No	1	1	0	Yes	Not sure	5	5	4	5	3	4	2	3	1	3	4	1	3	1	1	1	0	1	1	0	1	1	1	1	1	0	1	0	0	1	0	1	0
308	47	Male	PharmD	Community	Independent	11–20 years	No	1	1	1	Unsure	Not applicable	5	4	5	5	3	3	4	3	2	2	5	1	3	1	1	0	0	1	1	0	1	0	0	0	0	1	1	1	1	1	0	0	0
309	51	Female	PharmD	Community	Chain	11–20 years	No	1	1	1	No	Not applicable	5	4	4	5	3	3	2	5	2	3	4	2	2	1	1	1	1	0	1	1	0	1	1	1	1	1	1	1	1	1	0	1	1
310	58	Female	PharmD	Hospital	Chain	<5 years	Yes	1	1	1	No	Not applicable	5	4	5	5	5	4	3	5	2	5	4	1	2	1	1	0	1	1	1	1	1	1	0	1	1	1	1	1	1	1	1	1	1
311	42	Male	PharmD	Hospital	Independent	<5 years	No	1	1	1	Yes	Ministry of Health	5	5	5	4	5	5	2	4	3	3	5	3	1	0	0	1	0	1	1	0	0	1	1	1	1	1	1	1	1	1	0	1	1
312	41	Female	BPharm	Hospital	Independent	>20 years	No	1	1	1	Yes	Not sure	4	4	4	5	5	3	3	4	5	1	2	2	4	0	1	1	1	0	1	1	1	0	1	1	1	1	0	1	1	1	1	1	1
313	42	Female	PhD	Community	Chain	>20 years	Yes	1	1	1	No	Not applicable	4	5	4	4	2	3	3	4	5	2	3	3	4	1	0	1	0	1	0	1	0	1	0	1	1	1	1	1	1	1	1	0	0
314	23	Female	BPharm	Hospital	Independent	11–20 years	Yes	1	1	1	Unsure	Not applicable	5	4	5	5	4	4	2	4	4	4	2	3	3	1	0	1	1	1	0	1	1	1	1	1	0	1	0	1	1	1	0	1	1
315	36	Female	BPharm	Hospital	Chain	11–20 years	No	1	1	1	Yes	Jordan Pharmacists Association	4	5	5	5	1	4	2	3	5	1	1	1	4	1	1	0	1	1	1	1	1	1	1	1	0	1	1	1	1	1	1	0	1
316	33	Female	BPharm	Hospital	Chain	>20 years	Yes	1	1	1	Unsure	Not applicable	4	5	5	5	5	4	3	4	4	1	2	1	3	1	1	0	1	1	0	0	1	1	0	1	1	1	1	1	1	1	1	1	0
317	31	Male	BPharm	Hospital	Independent	>20 years	Yes	1	1	0	No	Not applicable	4	5	4	4	5	3	2	5	3	2	2	1	5	1	1	0	1	1	1	1	1	1	0	1	1	1	1	1	1	1	1	1	1
318	46	Male	PharmD	Community	Chain	<5 years	No	1	0	1	Yes	Ministry of Health	5	5	5	5	3	5	1	3	2	2	3	2	5	0	0	1	1	1	1	1	1	1	1	1	1	1	1	1	1	1	0	1	1
319	41	Female	PharmD	Hospital	Chain	11–20 years	Yes	1	1	1	Yes	Not sure	5	4	5	5	4	5	1	4	4	1	3	1	4	1	1	0	1	0	1	1	1	1	1	1	1	0	0	1	1	1	1	0	1
320	63	Female	PharmD	Community	Chain	>20 years	Yes	1	1	1	Yes	Jordan Pharmacists Association	4	4	5	5	5	5	2	3	4	3	5	1	1	0	1	1	0	1	1	1	1	1	1	1	1	0	0	1	1	1	1	0	0
321	62	Male	MSc	Hospital	Chain	5–10 years	No	1	1	1	No	Not applicable	4	5	5	4	4	3	2	5	2	2	3	1	2	1	1	0	1	1	0	1	0	0	1	1	1	0	1	1	1	0	1	1	0
322	23	Female	BPharm	Hospital	Chain	5–10 years	No	1	1	0	Unsure	Not applicable	5	5	5	5	3	4	2	4	2	1	5	1	4	1	1	0	1	0	1	1	1	1	1	0	0	0	0	1	1	1	1	0	1
323	46	Female	MSc	Community	Chain	11–20 years	Yes	1	1	1	No	Not applicable	5	5	4	5	2	4	4	1	5	3	3	1	4	1	1	1	1	0	1	1	1	0	0	1	1	1	1	0	1	1	1	0	0
324	33	Female	BPharm	Community	Independent	<5 years	Yes	1	1	1	No	Not applicable	5	4	4	5	3	5	3	4	1	3	5	1	4	1	1	1	1	0	0	1	0	1	1	1	1	1	0	1	1	1	0	1	0
325	51	Male	PharmD	Hospital	Independent	5–10 years	No	1	1	1	Yes	Not sure	4	5	5	5	4	4	4	4	3	3	4	3	3	1	1	1	0	1	1	1	1	1	0	1	1	0	1	1	1	1	1	0	1
326	46	Female	BPharm	Hospital	Independent	11–20 years	No	1	1	1	No	Not applicable	4	5	4	5	5	4	2	5	3	2	5	2	4	1	1	1	0	1	1	1	1	1	0	1	1	1	1	1	1	1	1	0	0
327	55	Female	PharmD	Hospital	Independent	<5 years	No	1	1	1	No	Not applicable	5	4	4	5	5	3	1	4	4	2	2	2	3	1	0	1	0	1	1	0	1	1	1	1	0	1	0	1	1	1	0	1	1
328	48	Male	PharmD	Community	Chain	11–20 years	No	1	1	1	Unsure	Not applicable	5	4	5	5	3	4	3	3	5	3	1	3	2	1	0	1	1	1	1	1	1	1	1	1	1	0	1	1	1	1	1	1	0
329	53	Male	MSc	Hospital	Independent	>20 years	No	1	1	1	Unsure	Not applicable	5	5	4	5	4	4	2	5	4	1	2	2	5	1	1	0	0	1	1	1	1	0	0	1	1	1	1	1	1	1	1	1	0
330	41	Female	BPharm	Hospital	Chain	<5 years	No	1	1	1	Unsure	Not applicable	5	4	5	5	5	4	3	4	3	3	2	2	4	1	0	1	1	0	1	1	1	0	1	1	1	1	1	1	1	1	1	1	1
331	23	Male	BPharm	Hospital	Chain	5–10 years	No	1	1	1	Yes	Ministry of Health	4	4	3	4	3	4	2	5	2	1	4	2	3	1	1	0	0	1	1	1	1	1	1	1	1	0	1	1	1	0	1	1	1
332	31	Male	BPharm	Hospital	Chain	<5 years	Yes	1	1	1	No	Not applicable	5	4	4	5	4	4	1	3	2	2	3	3	3	1	1	1	0	1	0	1	1	1	1	1	0	0	1	1	0	1	1	0	1
333	36	Female	PharmD	Community	Independent	>20 years	Yes	1	1	0	No	Not applicable	5	5	4	5	4	5	1	5	2	1	5	2	3	0	0	1	1	0	1	1	0	0	1	1	1	1	0	1	1	1	0	1	1
334	39	Female	PharmD	Community	Independent	11–20 years	No	1	1	1	Yes	Ministry of Health	5	5	5	5	5	4	1	4	4	3	5	1	1	1	1	0	1	1	1	1	1	1	1	0	1	0	1	1	1	1	1	1	1
335	33	Male	PhD	Community	Independent	5–10 years	Yes	1	1	1	No	Not applicable	4	4	5	5	3	5	3	2	3	3	3	1	3	1	1	1	1	0	1	1	1	1	1	1	1	1	1	1	1	1	1	1	0
336	63	Female	BPharm	Hospital	Chain	<5 years	Yes	1	1	0	No	Not applicable	5	5	5	5	5	4	2	5	3	2	3	1	3	1	1	1	0	1	1	1	0	1	0	1	1	1	1	1	1	1	1	1	1
337	43	Male	BPharm	Community	Independent	11–20 years	No	1	1	1	Yes	Ministry of Health	4	4	5	5	4	5	1	3	3	3	3	2	5	0	1	1	0	0	1	1	1	1	0	1	1	0	0	1	1	1	1	0	1
338	59	Female	PharmD	Community	Chain	5–10 years	No	1	1	1	No	Not applicable	4	4	4	4	5	5	1	4	3	1	5	2	3	0	1	0	1	0	1	0	1	1	1	0	1	1	0	1	1	1	1	1	1
339	41	Female	MSc	Community	Chain	11–20 years	No	1	1	0	Yes	Ministry of Health	5	4	5	5	3	5	3	4	2	1	5	1	3	1	1	0	0	0	1	0	1	1	1	1	1	1	1	1	0	1	1	1	1
340	64	Male	BPharm	Hospital	Independent	<5 years	No	1	1	1	Unsure	Not applicable	5	5	4	5	3	5	3	3	5	2	3	1	2	1	1	1	0	1	1	1	1	1	1	1	1	0	1	1	1	1	0	1	1
341	31	Male	BPharm	Community	Independent	5–10 years	Yes	1	1	1	Yes	Ministry of Health	5	5	4	5	4	5	1	2	4	2	5	1	2	1	0	0	0	1	1	1	1	1	1	0	1	1	0	1	1	1	1	1	1
342	51	Male	BPharm	Community	Chain	<5 years	No	1	1	1	Unsure	Not applicable	5	4	5	4	3	3	2	4	4	1	1	1	4	1	1	1	1	1	1	1	1	0	0	1	1	1	1	1	1	1	1	1	0
343	29	Female	PhD	Hospital	Chain	11–20 years	No	1	1	1	Yes	Jordan Pharmacists Association	5	4	5	5	3	5	2	4	3	3	1	1	2	1	1	0	1	0	1	1	1	0	0	1	1	0	0	1	1	1	1	1	0
344	50	Female	BPharm	Hospital	Independent	5–10 years	Yes	1	1	1	Unsure	Not applicable	4	5	5	4	3	5	3	4	2	3	4	1	2	1	1	1	0	0	1	0	1	1	1	1	1	1	0	1	1	1	1	1	0
345	63	Male	BPharm	Hospital	Independent	5–10 years	No	1	1	1	Unsure	Not applicable	4	5	3	4	4	4	1	5	2	3	3	2	4	1	1	1	1	1	1	1	1	1	0	1	1	1	0	1	1	1	1	0	1
346	26	Female	BPharm	Community	Independent	<5 years	No	1	0	1	No	Not applicable	4	5	4	5	4	3	3	5	2	2	4	3	4	1	1	1	1	1	1	1	0	0	0	1	1	0	1	1	1	1	0	1	1
347	34	Female	BPharm	Hospital	Chain	<5 years	No	1	1	1	No	Not applicable	5	3	4	5	4	5	2	5	4	1	4	2	4	0	1	1	0	0	1	1	1	1	0	0	0	0	0	1	1	1	1	1	1
348	48	Male	BPharm	Hospital	Chain	<5 years	Yes	0	1	1	No	Not applicable	5	5	5	4	5	3	1	4	3	1	3	3	1	1	1	1	0	0	1	1	1	1	1	1	1	0	0	0	1	1	1	1	0
349	42	Male	PharmD	Community	Independent	<5 years	Yes	1	1	1	Yes	Ministry of Health	5	5	5	5	4	5	1	3	2	1	5	3	5	1	0	1	1	0	1	1	1	1	1	1	1	1	1	1	1	1	1	1	0
350	29	Female	BPharm	Community	Independent	11–20 years	No	1	1	1	No	Not applicable	5	5	5	5	5	3	2	3	3	3	2	3	5	1	1	1	1	1	1	1	1	1	1	1	0	1	1	0	0	1	1	0	1
351	58	Male	PhD	Hospital	Chain	5–10 years	No	1	1	1	No	Not applicable	4	4	5	5	4	4	2	4	3	1	2	2	2	1	1	1	1	1	1	0	1	1	1	1	1	1	1	1	0	0	0	0	0
352	45	Female	MSc	Hospital	Independent	11–20 years	No	1	1	1	Unsure	Not applicable	5	4	4	5	4	2	1	5	4	1	4	2	1	1	0	0	1	0	1	1	1	0	1	1	1	1	1	1	1	1	0	1	1
353	59	Female	BPharm	Hospital	Chain	>20 years	No	1	1	1	No	Not applicable	4	5	5	5	4	3	2	4	3	4	2	1	2	1	0	0	0	1	1	1	0	0	1	1	0	1	1	1	1	1	1	1	1
354	48	Female	PhD	Community	Independent	11–20 years	No	1	1	1	Unsure	Not applicable	4	4	5	5	5	3	2	4	2	3	4	2	4	1	0	1	0	0	1	1	1	1	1	0	1	1	1	1	1	1	1	0	1
355	31	Male	MSc	Community	Chain	11–20 years	Yes	1	1	1	No	Not applicable	5	4	4	5	3	4	3	4	5	2	4	3	5	1	1	1	1	1	1	1	0	1	1	1	1	1	1	1	0	0	1	1	1
356	39	Male	PharmD	Hospital	Independent	<5 years	No	1	1	1	Yes	Ministry of Environment	4	5	5	5	3	4	2	4	3	1	4	1	5	1	1	1	1	1	1	1	1	1	1	1	1	1	1	0	1	1	1	1	0
357	60	Female	BPharm	Hospital	Chain	>20 years	No	1	1	1	No	Not applicable	5	5	5	5	3	5	2	3	4	3	4	1	2	1	0	1	1	1	1	1	1	0	0	1	0	1	0	1	1	1	1	1	1
358	30	Female	MSc	Hospital	Chain	11–20 years	No	1	1	0	Unsure	Not applicable	5	5	5	5	5	4	3	5	4	1	4	1	2	1	1	1	0	1	0	1	1	1	1	1	1	1	1	1	0	1	0	0	1
359	39	Male	PharmD	Hospital	Chain	>20 years	No	1	1	1	Unsure	Not applicable	5	5	4	5	2	4	1	5	4	2	3	3	2	1	1	1	1	0	1	1	1	1	0	1	0	1	1	1	1	0	0	1	0
360	51	Female	BPharm	Hospital	Chain	11–20 years	Yes	1	1	1	No	Not applicable	5	5	4	5	5	4	1	3	3	2	2	1	3	1	0	1	0	1	1	1	1	1	0	1	0	1	1	1	1	1	1	1	0
361	56	Male	BPharm	Community	Chain	11–20 years	Yes	1	0	0	No	Not applicable	5	5	4	4	5	4	3	5	5	3	3	3	3	1	1	0	1	0	1	1	1	1	1	1	0	1	1	1	1	1	1	1	1
362	55	Male	BPharm	Community	Independent	5–10 years	No	1	1	1	Unsure	Not applicable	4	5	5	4	1	3	2	3	5	3	5	4	3	1	1	0	1	1	0	1	1	1	0	1	1	0	1	1	1	1	1	1	1
363	28	Female	PharmD	Community	Independent	<5 years	Yes	1	0	1	Yes	Not sure	5	5	3	5	3	3	2	3	4	1	4	1	4	1	1	1	1	0	1	1	1	1	1	1	1	1	1	1	1	1	1	1	1
364	65	Female	MSc	Community	Chain	<5 years	Yes	1	1	1	No	Not applicable	5	3	5	4	2	5	2	5	4	3	2	1	1	1	1	1	0	1	1	1	1	1	1	1	0	0	0	0	1	1	1	1	1
365	44	Female	MSc	Community	Chain	<5 years	No	1	1	0	Unsure	Not applicable	5	5	4	5	4	5	3	3	2	2	3	3	4	1	1	1	1	1	1	1	1	1	0	1	0	1	0	1	1	1	1	0	0
366	45	Female	PhD	Hospital	Independent	>20 years	No	1	1	1	Unsure	Not applicable	5	5	5	5	3	5	2	3	3	1	5	3	4	1	0	1	1	0	1	1	0	1	1	0	1	1	1	1	0	1	1	1	1
367	44	Female	MSc	Hospital	Independent	5–10 years	No	1	0	1	No	Not applicable	5	4	5	5	4	5	2	4	3	2	4	2	3	0	1	1	1	1	1	1	0	1	1	0	1	1	1	1	1	1	0	1	1
368	42	Female	MSc	Hospital	Independent	5–10 years	Yes	1	1	1	Unsure	Not applicable	5	4	5	4	2	4	4	3	2	3	3	3	5	1	0	1	0	1	1	1	1	1	0	0	0	1	1	1	1	1	0	1	1
369	33	Male	BPharm	Hospital	Independent	<5 years	No	1	0	1	No	Not applicable	4	5	4	5	4	5	2	5	5	3	4	2	4	1	1	1	0	0	1	1	1	1	0	1	1	0	1	1	0	1	1	0	1
370	41	Male	MSc	Hospital	Chain	11–20 years	No	1	1	1	Unsure	Not applicable	5	4	4	5	2	5	4	5	2	3	1	3	5	1	0	0	0	0	1	1	0	0	1	1	0	1	1	1	1	1	1	1	1
371	60	Female	BPharm	Hospital	Chain	<5 years	No	1	1	1	Yes	Ministry of Environment	5	5	4	5	4	5	2	5	3	1	2	1	2	1	1	1	1	1	1	1	0	0	0	0	1	1	1	1	1	1	1	0	1
372	29	Female	PharmD	Community	Chain	<5 years	Yes	1	0	1	Yes	Jordan Pharmacists Association	5	5	5	5	4	3	1	5	2	2	2	1	4	1	0	1	1	0	1	0	0	1	1	1	1	1	0	1	1	1	1	1	1
373	23	Female	PharmD	Hospital	Independent	<5 years	No	1	1	1	Yes	Jordan Pharmacists Association	5	5	5	5	4	4	1	3	3	1	3	2	4	0	1	1	1	0	1	1	1	1	0	1	1	1	0	1	1	1	1	1	0
374	51	Male	BPharm	Hospital	Chain	<5 years	Yes	1	1	1	Unsure	Not applicable	5	5	4	4	3	5	3	3	3	4	3	3	3	1	1	0	0	0	1	1	1	1	1	1	1	0	1	1	0	1	1	1	0
375	48	Female	MSc	Community	Chain	<5 years	No	1	1	1	Yes	Ministry of Environment	5	4	4	5	4	4	1	4	3	1	4	1	2	1	1	1	1	0	1	1	1	1	1	0	1	1	0	1	1	1	1	1	1
376	53	Female	MSc	Community	Chain	5–10 years	No	1	1	1	No	Not applicable	5	4	4	5	5	4	2	3	5	2	3	2	4	0	0	0	1	0	0	1	1	1	1	1	0	1	1	1	1	1	1	0	0
377	64	Female	MSc	Hospital	Independent	5–10 years	Yes	1	0	1	No	Not applicable	4	4	5	5	4	1	2	4	3	3	3	3	2	1	1	0	1	1	1	0	1	1	0	1	1	1	0	1	0	1	0	0	0
378	36	Female	PhD	Hospital	Independent	>20 years	No	1	1	1	No	Not applicable	5	5	5	5	4	4	1	3	5	4	4	3	4	1	0	1	1	0	1	1	1	1	1	1	0	0	1	1	0	1	0	0	0
379	47	Female	PharmD	Hospital	Chain	<5 years	No	1	1	0	No	Not applicable	4	4	4	5	2	5	3	3	2	1	1	2	4	1	0	1	1	1	1	1	1	1	1	1	1	0	1	1	1	1	1	1	0
380	50	Female	BPharm	Hospital	Independent	5–10 years	No	1	1	1	Yes	Not sure	4	5	5	5	3	5	3	5	3	3	4	3	5	1	0	1	1	1	0	0	1	1	0	0	1	0	0	1	1	1	1	1	1

## Sheet: Codebook
Column	Description
Respondent_ID	Unique row identifier
Age	Years (integer); simulated within 23–65
Gender	Female/Male (exact counts: 241/139)
Highest_Qualification	BPharm/PharmD/MSc/PhD (exact)
Practice_Setting	Community/Hospital (exact)
Pharmacy_Type	Chain/Independent (exact)
Years_of_Experience	<5, 5–10, 11–20, >20 (exact)
Prior_Training	Yes/No (exact)
K1_ImproperDisposal_All	1=Correct;0=Incorrect/Unsure (exact 350/30)
K2_ReturnToPharmacy	1=Correct;0=Incorrect/Unsure (exact 340/40)
K3_EcoFriendlyPackaging	1=Correct;0=Incorrect/Unsure (exact 335/45)
K4_Aware_Guidelines	Yes/No/Unsure (exact 130/155/95)
K4a_Guideline_Issuer	If K4=Yes: MOH/JPA/MoEnv/Not sure (60/25/10/35); else 'Not applicable'
A1_Resp_MinimizeImpact	Likert 1–5 (approx mean 4.7)
A2_Integrate_DailyPractice	Likert 1–5 (approx mean 4.6)
A3_Mandate_Regs	Likert 1–5 (approx mean 4.6)
A4_Educate_Patients	Likert 1–5 (approx mean 4.8)
A5_Worth_HigherCost	Likert 1–5 (approx mean 3.8)
A6_Reuse_Safe	Likert 1–5 (approx mean 4.1)
A7_Resp_Others_Reverse	Likert 1–5 (approx mean 2.1; reverse-worded)
P1_Guidance_to_Patients	Likert 1–5 (approx mean 3.9)
P2_Separate_ExpiredMeds	Likert 1–5 (approx mean 3.5)
P3_Collab_TakeBack	Likert 1–5 (approx mean 2.1)
P4_Use_EcoPackaging	Likert 1–5 (approx mean 3.1)
P5_Sustainability_Activities	Likert 1–5 (approx mean 1.8)
P6_Update_Knowledge	Likert 1–5 (approx mean 3.1)
B_Lack_Guidelines	1=Selected,0=Not selected (exact 323/57)
B_Limited_PatientAwareness	1=Selected,0=Not selected (exact 265/115)
B_Lack_Training	1=Selected,0=Not selected (exact 285/95)
B_Financial_Constraints	1=Selected,0=Not selected (exact 229/151)
B_Lack_InstitutionalSupport	1=Selected,0=Not selected (exact 209/171)
E_Training_Workshops	1=Selected,0=Not selected (exact 334/46)
E_Gov_Regulations	1=Selected,0=Not selected (exact 342/38)
E_Public_Awareness	1=Selected,0=Not selected (exact 322/58)
E_Support_Associations	1=Selected,0=Not selected (exact 289/91)
E_Collab_WasteServices	1=Selected,0=Not selected (exact 266/114)
Rec_Improve_GovPrograms	1=Selected,0=Not selected; Strategies to improve: Government Regulations & National Programs (n=323)
Rec_Improve_JPA_Leadership	1=Selected,0=Not selected; Strategies: JPA Leadership & Standard Setting (n=296)
Rec_Improve_PublicAwareness	1=Selected,0=Not selected; Strategies: Public Awareness Campaigns (n=266)
Rec_Improve_CollabStakeholders	1=Selected,0=Not selected; Strategies: Collaboration with Stakeholders (n=247)
Rec_Edu_Integrate_Curricula	1=Selected,0=Not selected; Education: Integrate sustainability into curricula (n=342)
Rec_Edu_Mandatory_CPD	1=Selected,0=Not selected; Education: More training/mandatory CPD (n=323)
Rec_Role_PatientEducation	1=Selected,0=Not selected; Role: Patient education & counseling (n=350)
Rec_Role_PublicCampaigns	1=Selected,0=Not selected; Role: Leading public awareness campaigns (n=285)
Rec_Role_HealthcareCollab	1=Selected,0=Not selected; Role: Collaboration within healthcare system (n=266)
Rec_Role_Advocacy_JPA	1=Selected,0=Not selected; Role: Advocacy via JPA (n=228)
